# Supplementary material for: PeakSeeker: a program for interpreting genotypes of mononucleotide repeats
Source: BMC Res Notes. 2009 Feb 3;2:17. doi: 10.1186/1756-0500-2-17 (PMC2645428; doi:10.1186/1756-0500-2-17)
Supplement: Additional File 1 — PeakSeeker_V1. PeakSeeker v1.0 program Perl scripts and Perl libraries, with example data. [file 1756-0500-2-17-S1.zip]

Archive with 18 entries (14 files):
- PeakSeeker_V1/.rdat
- PeakSeeker_V1/.rsc
- PeakSeeker_V1/ConsensusPeak.pm
- PeakSeeker_V1/ConsensusPeakPattern.pm
- PeakSeeker_V1/data/
- PeakSeeker_V1/data/master.txt
- PeakSeeker_V1/find-peaks.pl
- PeakSeeker_V1/find-peaks.pl~
- PeakSeeker_V1/Input/
- PeakSeeker_V1/Input/exampleinput.txt
- PeakSeeker_V1/Libraries/
- PeakSeeker_V1/Libraries/condensedlibrary.txt
- PeakSeeker_V1/Library.pm
- PeakSeeker_V1/Peak.pm
- PeakSeeker_V1/PeakPattern.pm
- PeakSeeker_V1/Runfiles/
- PeakSeeker_V1/Runfiles/example.runfile
- License_Agreement.pdf
