# Supplementary material for: PeakSeeker: a program for interpreting genotypes of mononucleotide repeats
Source: BMC Res Notes. 2009 Feb 3;2:17. doi: 10.1186/1756-0500-2-17 (PMC2645428; doi:10.1186/1756-0500-2-17)
Supplement: Additional File 1 — PeakSeeker_V1. PeakSeeker v1.0 program Perl scripts and Perl libraries, with example data. [file 1756-0500-2-17-S1.zip › PeakSeeker_V1/ConsensusPeak.pm]

package ConsensusPeak;
use Peak;
our @ISA = qw/Peak/;

use strict;

# Makes a new object using a given line from the master.txt file.
sub new {
    my $class = shift;
    my $line  = shift;

    if ( $line =~ /^\s*$/ ) {
        die "Error: provided blank line to new() sub of ConsensusPeak!\n";
    } 

    
    my @elements = split /\s+/, $line;

    my $self = {};
    $self->{locus}         = $elements[0];
    $self->{height}        = $elements[1];
    $self->{stddev_height} = $elements[2];

    bless $self, $class;

    return $self;
}

sub get_height {
    my $self = shift;
    return $self->{height};
}

sub set_height {
    my $self = shift;
    $self->{height} = shift;
    return $self;
}

sub get_locus {
    my $self = shift;
    return $self->{locus};
}

sub get_stddev_height {
    my $self = shift;
    return $self->{stddev_height};
}

# Adds together two ConsensusPeak objects. Standard deviation is recalculated
# as: 
# new_stddev = sqrt( stddev_peak1 ^ 2 + stddev_peak2 ^ 2 )
# ConsensusPeak height is calculated as the average of the two ConsensusPeak
# average heights. Locus is taken from one of the ConsensusPeak objects.
sub add {
    my $class = shift;
    my $peak1 = shift;
    my $peak2 = shift;

    my $new_consensus_peak;
    my ($locus,$height,$stddev_height);
    if ( !defined $peak1 && !defined $peak2 ) { 
        # Handle case when two empty peaks are added together.
        $height = 0;
        $stddev_height = 1;
        $locus = 'null';
    } else {
        # Handle case when we're adding a peak to nothing.
        my ($height1, $height2);
        if ( !defined $peak1 ) {
            $height1 = 0;
            $height2 = $peak2->get_height;
            $peak1 = $peak2;
        } elsif ( !defined $peak2 ) {
            $height1 = $peak1->get_height;
            $height2 = 0;
            $peak2 = $peak1;
        } else {
            $height1 = $peak1->get_height;
            $height2 = $peak2->get_height;
        }

        $locus = $peak1->get_locus;
        my $stddev1 = $peak1->get_stddev_height;
        my $stddev2 = $peak2->get_stddev_height;
	if ( !defined $stddev1 ) { $stddev1 = 0; }
	if ( !defined $stddev2 ) { $stddev2 = 0; }
        $stddev_height = sqrt( $stddev1 * $stddev1 + $stddev2 * $stddev2 );

        $height = ($height1 + $height2) / 2;
    }

    $new_consensus_peak = ConsensusPeak->new( "$locus\t$height\t$stddev_height\n" );

    return $new_consensus_peak;
}
1;
