# Supplementary material for: PeakSeeker: a program for interpreting genotypes of mononucleotide repeats
Source: BMC Res Notes. 2009 Feb 3;2:17. doi: 10.1186/1756-0500-2-17 (PMC2645428; doi:10.1186/1756-0500-2-17)
Supplement: Additional File 1 — PeakSeeker_V1. PeakSeeker v1.0 program Perl scripts and Perl libraries, with example data. [file 1756-0500-2-17-S1.zip › PeakSeeker_V1/ConsensusPeakPattern.pm]

package ConsensusPeakPattern;

use PeakPattern;
use ConsensusPeak;
use Getopt::Long;

my $master_file = 'data/master.txt';

@ISA = qw/ PeakPattern /;

# makes a new PeakPattern object using a line from the sequencing file.
sub new {
    my $class = shift;
    my $locus = shift;
    #my $master_file = 'data/master.txt'; # move this somewhere more intelligent

    open FILE, "<$master_file" or die $!;
    my @file = <FILE>;
    close FILE or die $!;

    my @lines = grep { /^$locus/ } @file;

    my $i = 0;
    my $self = {};
    foreach my $line (@lines) {
        chomp $line;
        my $consensus_peak = ConsensusPeak->new( $line );
        $consensus_peak->set_position( $i );

        push @{$self->{peaks}}, $consensus_peak;
        if ( $consensus_peak->get_height == 1 ) {
            $self->{genotype} = [$i,$i];
        }
        $i++;
    }

    $self->{locus} = $locus;

    bless $self, $class;
    return $self;
}

# Anchors a peak pattern at a given position by renumbering the ConsensusPeak objects.
# The anchor given is assumed to be the allelic locus, which should be the highest
# ConsensusPeak height.
sub anchor {
    my $self   = shift;
    my $anchor = shift;

    if ( scalar( @{$self->get_peaks} ) == 0 ) {
        warn "Error anchoring peak pattern, can't seem to find any peaks!\n";
        #use Data::Dumper::Simple;
        #print Dumper( $self );
    }
    
    # Find the position of the highest peak.
    my $pos = 0; my $highest = 0; my $i = 0;
    foreach my $cpeak ( @{$self->get_peaks} ) {
        if ( $highest < $cpeak->get_height ) {
            $pos = $i;
            $highest  = $cpeak->get_height;
        }
        $i++;
    }

    my $offset = $anchor - $pos;
    foreach my $cpeak ( @{$self->get_peaks} ) {
        $cpeak->set_position( $offset );
        $offset++;
    }

    $self->set_genotype( [$anchor] );

    return $self;
}

# Adds two ConsensusPeakPattern objects together. 
sub add {
    my $pp1 = shift;
    my $pp2 = shift;

    if ( $pp1->get_locus != $pp2->get_locus ) {
        die "Error: trying to add ConsensusPeakPattern objects of different loci!\n";
    }

    my $class  = ref($pp1);
    my $new_pp = $class->new( $pp1->get_locus );

    my %peaks1 = map { ($_->get_position,$_) } @{$pp1->get_peaks};
    my %peaks2 = map { ($_->get_position,$_) } @{$pp2->get_peaks};

    my %new_peaks; my $tallest_peak_height = 0;
    foreach my $pos ( (keys %peaks1, keys %peaks2) ) {
        my ($peak1,$peak2) = undef;
        if ( exists $peaks1{$pos} ) { $peak1 = $peaks1{$pos}; }
        if ( exists $peaks2{$pos} ) { $peak2 = $peaks2{$pos}; }
        $new_peaks{$pos} = ConsensusPeak->add( $peak1, $peak2 );

        $new_peaks{$pos}->set_position( $pos );
        if ( $new_peaks{$pos}->get_height > $tallest_peak_height ) {
            $tallest_peak_height = $new_peaks{$pos}->get_height;
        }
    }

    if ( $tallest_peak_height == 0 ) {
      warn "Error: tallest peak is 0!\n";
      #use Data::Dumper::Simple;
      #warn Dumper( %new_peaks );
    }

    # Assign the %new_peaks to $new_pp and rescale the @added_peaks in terms of
    # the $tallest_peak_height.
    $new_pp->{peaks} = ();
    foreach my $pos ( sort keys %new_peaks ) {
        my $peak = $new_peaks{$pos};
        $peak->set_height( $peak->get_height / $tallest_peak_height );
        push @{$new_pp->{peaks}}, $new_peaks{$pos};
    }
    $new_pp->rescale( (1 / $tallest_peak_height) );

    # Define the genotype of this ConsensusPeakPattern object.
    $new_pp->set_genotype( [$pp1->get_genotype->[0], $pp2->get_genotype->[0]] );
    $new_pp->set_dye_color( $pp1->get_dye_color );

    return $new_pp;
}

# Rescales the heights of every ConsensusPeak in a ConsensusPeakPattern object
# by a given factor.
sub rescale {
    my $self = shift;
    my $factor = shift;

    $_->set_height( $_->get_height * $factor ) for @{$self->get_peaks};
    return $self;
}

sub get_genotype {
    my $self = shift;
    return $self->{genotype};
}

sub set_genotype {
    my $self = shift;
    my $g    = shift;
    $self->{genotype} = $g;
    return $self;
}

sub define_master_file {
    my $new_master = shift;
    $master_file = $new_master;
}

1;
