# Supplementary material for: PeakSeeker: a program for interpreting genotypes of mononucleotide repeats
Source: BMC Res Notes. 2009 Feb 3;2:17. doi: 10.1186/1756-0500-2-17 (PMC2645428; doi:10.1186/1756-0500-2-17)
Supplement: Additional File 1 — PeakSeeker_V1. PeakSeeker v1.0 program Perl scripts and Perl libraries, with example data. [file 1756-0500-2-17-S1.zip › PeakSeeker_V1/data/master.txt]

Locus	avg_height	stddev_height
321	0.039	0.0015101
321	0.105333333	0.030171731
321	0.279333333	0.070266161
321	0.592	0.080523289
321	0.861	0.012
321	1	0
321	0.886666667	0.026689573
321	0.622666667	0.049923274
321	0.303666667	0.066530695
321	0.092667	0.051189
502	0.035	0.011532563
502	0.114	0.01835756
502	0.27933	0.030436
502	0.544	0.03245
502	0.828667	0.018824
502	1	0.0025
502	0.916	0.013115
502	0.631	0.026058
502	0.31433	0.00611
502	0.091667	0.008083
188	0.035667	0.026102
188	0.10325	0.063814
188	0.21234	0.0256148
188	0.36775	0.084630077
188	0.53975	0.092769877
188	0.879	0.027434771
188	1	0
188	0.8295	0.03502856
188	0.47125	0.093749222
188	0.125251	0.058476
188	0.051256	0.04251
1292	0.052899612	0.00683801
1292	0.172969528	0.023896382
1292	0.523517644	0.029263291
1292	1	0
1292	0.259782112	0.016020615
1292	0.06548622	0.012625891
