# Supplementary material for: PeakSeeker: a program for interpreting genotypes of mononucleotide repeats
Source: BMC Res Notes. 2009 Feb 3;2:17. doi: 10.1186/1756-0500-2-17 (PMC2645428; doi:10.1186/1756-0500-2-17)
Supplement: Additional File 1 — PeakSeeker_V1. PeakSeeker v1.0 program Perl scripts and Perl libraries, with example data. [file 1756-0500-2-17-S1.zip › PeakSeeker_V1/find-peaks.pl]

#!/usr/bin/perl -w 

use strict;

use Getopt::Long;

use Library;
use PeakPattern;
use ConsensusPeakPattern;

# find-peaks.pl - Quick program written to identify sequence polymorphisms from
# microsatellite markers. Uses PeakPattern and Library objects, detailed in
# PeakPattern.pm and Library.pm.
# 
# Copyright 2006 James Thompson <tex@u.washington.edu> and Stephen J. 
# This program is offered "as is"  without any guarantees or warranty expressed
# or implied either as to performance or as to results arising from that
# performance.  The authors are not responsible for issues or problems
# resulting from use of this program.

my $usage = <<USAGE;
usage: $0 <runfile> <outputfile-name>
USAGE

my %df_mapping;
my $runfile = $ARGV[0];
my $prefix  = $ARGV[1];
if ( !defined $runfile || ! -f $runfile || !defined $prefix ) {
  warn $usage;
  exit 1;
}

my $master_file = 'data/master.txt';
&GetOptions(
   "master_file=s" => \$master_file
);
ConsensusPeakPattern::define_master_file( $master_file );

my $lm_dir = "lm.$prefix";
my $output_dir = "output.$prefix";
open FILE, "<$runfile" or die $!;
my @file = <FILE>;
close FILE or die $!;

%df_mapping = map { split /\s+/, $_ } map { chomp $_; $_ } @file;

my %combined_peaks; # looks like { $locus_id => { $sample_name => [$pp1,$pp2] } }
while ( my ($peakfile,$libfile) = each %df_mapping ) {
  my $lib = Library->new( $libfile );
  # read in a set of loci from the library file
  open FILE, "$peakfile" or die $!;
  my @file = <FILE>;
  close FILE or die $!;

  # remove first line from @file
  my $firstline = shift @file;
  
  my @peaks; # list of PeakPattern objects
  foreach my $line (@file) {
    if ( $line =~ /^\s*$/ ) { next }; # skip blank lines
  
    my $peak = PeakPattern->new_from_line( $line );
    #use Data::Dumper;
    #print Dumper( $peak );

    # using the library file, dissect this PeakPattern into a separate lists of peaks
    my @new_peaks = @{ $peak->dissect_peak_patterns( $lib ) };
    push @peaks, @new_peaks;

    print "calculating distances.\n";

    for ( my $i = 0; $i < scalar(@new_peaks) - 1; $i++ ) {
      for ( my $j = $i + 1; $j < scalar(@new_peaks) - 1; $j++ ) {
	print "($i,$j)\n";
	$new_peaks[$i]->distance( $new_peaks[$j] );
      }
    }
  }

  foreach my $peak (@peaks) {
    $peak->round_peak_positions;
    $peak->normalize_peak_pattern;

    print "locus = ", $peak->get_locus, "\n";
    print "sample_name = ", $peak->get_sample_name, "\n";
    push @{$combined_peaks{$peak->get_locus}{$peak->get_sample_name}}, $peak;
  }
}

# read in simulated data.

# Iterate over all of the peaks within the same locus and sample name.
my @avg_patterns;
foreach my $locus ( keys %combined_peaks ) {
  foreach my $sample ( sort keys %{$combined_peaks{$locus}} ) {
    my @peak_patterns = @{ $combined_peaks{$locus}{$sample} };

    # Combine each of these peaks into an average peak pattern.
    print "averaging locus $locus, sample $sample.\n";
    #print "averaging ", scalar(@peak_patterns), " patterns.\n";
    my $avg_pattern = PeakPattern->avg_peak_patterns( \@peak_patterns );
    my $filename = "$locus.$sample.avg.data";
    if ( ! -d $output_dir ) { mkdir $output_dir; }
    open FILE, ">$output_dir/$filename" or die $!;
    print FILE $avg_pattern->print_peaks, "\n";
    close FILE or die $!;

    push @avg_patterns, $avg_pattern;
  }
}

print "have ", scalar(@avg_patterns), " patterns to process.", "\n";

# Define the most likely loci using PeakPattern objects, 
# save data to $prefix.scores.
open FILE, ">$prefix.scores" or die $!;
my %locus_counts; my %sample_data;
foreach my $peak_pattern (@avg_patterns) {
  print "genotyping locus ", $peak_pattern->get_locus, ", sample ", $peak_pattern->get_sample_name, "\n";

  $peak_pattern->normalize_peak_pattern;
  my $result  = $peak_pattern->define_likely_loci( $lm_dir );
  my $alleles = $result->[0];
  my $rsq     = $result->[1];

  my $locus = $peak_pattern->get_locus;
  my $sample_name = $peak_pattern->get_sample_name;
  $sample_data{$sample_name}{$locus} = $alleles;
  $locus_counts{$locus}++;
  #print FILE $peak_pattern->get_locus, "\t",
  #       $peak_pattern->get_sample_name, "\t",
  #       $alleles->[0], ',', $alleles->[1], "\t",
  #       "$rsq", "\n",
  if ( !defined $rsq ) { $rsq = 0 };
  print FILE $peak_pattern->get_locus, "\t";
  print FILE $peak_pattern->get_sample_name, "\t";
  print FILE $alleles->[0], "\t";
  print FILE $alleles->[1], "\t";
  print FILE $rsq, "\n";
}
close FILE or die $!;

# Make the .table file.
my @unique_loci = keys %locus_counts;
my @column_labels = map { $_,$_ } @unique_loci;
open  FILE, ">$prefix.table" or die $!;
print FILE "\t", join("\t", @column_labels), "\n";
foreach my $sample_name (sort keys %sample_data) {
  my @data;
  foreach my $locus (@unique_loci) {
    my $alleles = ['X','X'];
    if ( exists $sample_data{$sample_name}{$locus} ) {
      $alleles = $sample_data{$sample_name}{$locus};
    }
    push @data, $alleles->[0];
    push @data, $alleles->[1];

  }
  print FILE join "\t", ($sample_name,@data), "\n";
}
close FILE or die $!;

sub random_int {
  my $max = shift;
  my $random_int = int( rand( $max ) + 0.5 );
  return $random_int;
}
