# Supplementary material for: PeakSeeker: a program for interpreting genotypes of mononucleotide repeats
Source: BMC Res Notes. 2009 Feb 3;2:17. doi: 10.1186/1756-0500-2-17 (PMC2645428; doi:10.1186/1756-0500-2-17)
Supplement: Additional File 1 — PeakSeeker_V1. PeakSeeker v1.0 program Perl scripts and Perl libraries, with example data. [file 1756-0500-2-17-S1.zip › PeakSeeker_V1/Input/exampleinput.txt]

File Name	Dye	Peak 1	Peak 1	Peak 2	Peak 2	Peak 3	Peak 3	Peak 4	Peak 4	Peak 5	Peak 5	Peak 6	Peak 6	Peak 7	Peak 7	Peak 8	Peak 8	Peak 9	Peak 9	Peak 10	Peak 10	Peak 11	Peak 11	Peak 12	Peak 12	Peak 13	Peak 13	Peak 14	Peak 14	Peak 15	Peak 15	Peak 16	Peak 16	Peak 17	Peak 17	Peak 18	Peak 18	Peak 19	Peak 19	Peak 20	Peak 20	Peak 21	Peak 21	Peak 22	Peak 22	Peak 23	Peak 23	Peak 24	Peak 24	Peak 25	Peak 25	Peak 26	Peak 26	Peak 27	Peak 27	Peak 28	Peak 28	Peak 29	Peak 29	Peak 30	Peak 30	Peak 31	Peak 31	Peak 32	Peak 32	Peak 33	Peak 33	Peak 34	Peak 34	Peak 35	Peak 35	Peak 36	Peak 36	Peak 37	Peak 37	Peak 38	Peak 38	Peak 39	Peak 39	Peak 40	Peak 40	Peak 41	Peak 41	Peak 42	Peak 42	Peak 43	Peak 43	Peak 44	Peak 44	Peak 45	Peak 45	Peak 46	Peak 46	Peak 47	Peak 47	Peak 48	Peak 48	Peak 49	Peak 49	Peak 50	Peak 50	Peak 51	Peak 51	Peak 52	Peak 52	Peak 53	Peak 53	Peak 54	Peak 54	Peak 55	Peak 55	Peak 56	Peak 56	Peak 57	Peak 57	Peak 58	Peak 58	Peak 59	Peak 59	Peak 60	Peak 60	Peak 61	Peak 61	Peak 62	Peak 62	Peak 63	Peak 63
502_135_136_1-rep1	B	130	0.043607724	131	0.067461091	132	0.197951639	133	0.38702132	134	0.593721019	135	0.794776875	136	0.789028652	137	0.620990656	138	0.352894463	139	0.136858469	140	0.046961648																																																																																																								
502_135_136_2-rep1	B	130	0.05962773	131	0.0881042	132	0.167304987	133	0.351579079	134	0.562807737	135	0.831346272	136	0.835121437	137	0.670245231	138	0.377883614	139	0.144697764	140	-0.000731532																																																																																																								
502_135_136_3-rep1	B	130	-0.145691645	131	-0.078088725	132	0.056160487	133	0.285474624	134	0.556210476	135	0.772277749	136	0.951451496	137	0.70571002	138	0.397698787	139	0.122607323	140	0.070512959																																																																																																								
502_135_136_4-rep1	B	130	0.064165624	131	0.160670736	132	0.266896747	133	0.400915423	134	0.594809837	135	0.78303344	136	0.812952279	137	0.651120003	138	0.436345364	139	0.245984682	140	0.086216493																																																																																																								
502_135_136_5-rep1	B	130	0.080207274	131	0.033619689	132	0.157996832	133	0.351694163	134	0.64600815	135	0.868741501	136	0.868685883	137	0.795976585	138	0.487454359	139	0.194915033	140	0.02064125																																																																																																								
502_135_136_6-rep1	B	130	0.024871315	131	0.061318253	132	0.171203387	133	0.33546367	134	0.569193273	135	0.777065537	136	0.903053389	137	0.718293856	138	0.460860246	139	0.222490089	140	0.047747302																																																																																																								
502_135_136_7-rep1	B	130	-0.040959349	131	0.053830405	132	0.187552961	133	0.45239296	134	0.775070537	135	0.996603501	136	1.008732119	137	0.852300223	138	0.457284588	139	0.097758064	140	-0.001681617																																																																																																								
502_135_136_8-rep1	B	130	-0.048576003	131	-0.080207741	132	0.019244185	133	0.262246751	134	0.621602911	135	0.854245399	136	0.935498637	137	0.845806115	138	0.494951283	139	0.214628581	140	0.026251453																																																																																																								
502_135_136_9-rep1	B	130	0.018697506	131	0.055519819	132	0.175105543	133	0.346818027	134	0.56647222	135	0.751843122	136	0.828168676	137	0.648733898	138	0.406419221	139	0.187234164	140	0.046657497																																																																																																								
502_135_136_10-rep1	B	130	-0.001566521	131	-0.030237468	132	0.053365584	133	0.231660869	134	0.450791704	135	0.64287955	136	0.706012265	137	0.584951999	138	0.361366527	139	0.171364091	140	0.010654212																																																																																																								
502_135_136_11-rep1	B	130	-0.00761808	131	0.070006431	132	0.188469001	133	0.346486686	134	0.503780071	135	0.60304645	136	0.666757203	137	0.483516163	138	0.269796948	139	0.144714501	140	0.055363412																																																																																																								
502_135_136_12-rep1	B	130	-0.014569277	131	0.071235332	132	0.163349986	133	0.333374463	134	0.577075165	135	0.779014731	136	0.840218941	137	0.613518222	138	0.364088745	139	0.171941889	140	0.084422904																																																																																																								
502_135_136_13-rep1	B	130	0.12522205	131	0.137773412	132	0.265664535	133	0.464701398	134	0.690126418	135	0.903995845	136	0.915608262	137	0.779885799	138	0.525794305	139	0.306969127	140	0.07839965																																																																																																								
502_135_136_14-rep1	B	130	0.002471384	131	0.026806146	132	0.115759775	133	0.271562592	134	0.48121011	135	0.629954094	136	0.762717715	137	0.601880066	138	0.372092925	139	0.165105032	140	0.055840782																																																																																																								
502_135_136_15-rep1	B	130	0.012872685	131	0.019776018	132	0.106587002	133	0.298931849	134	0.516790272	135	0.768273162	136	0.828961343	137	0.709744683	138	0.407423694	139	0.18935867	140	0.053440709																																																																																																								
502_135_136_16-rep1	B	130	0.01123953	131	0.032590163	132	0.148309441	133	0.367911672	134	0.623826339	135	0.884540576	136	0.868657026	137	0.723647506	138	0.415840915	139	0.207145137	140	0.031678064
502_135_136_17-rep1	B	130	0.083607124	131	0.098897325	132	0.187546325	133	0.305591252	134	0.449956404	135	0.613787925	136	0.59071341	137	0.462614867	138	0.294860614	139	0.145090763	140	0.035425393
502_135_136_18-rep1	B	130	-0.00120668	131	0.096367652	132	0.19865318	133	0.388246937	134	0.599159649	135	0.788698478	136	0.863778813	137	0.688729035	138	0.429618372	139	0.196696347	140	0.063337163
502_135_136_19-rep1	B	130	0.040694244	131	0.099680101	132	0.207720542	133	0.465458673	134	0.748349845	135	0.989523143	136	0.999176089	137	0.839329299	138	0.552150119	139	0.22804491	140	0.048537074
502_135_136_20-rep1	B	130	-0.016961069	131	0.114752958	132	0.196937339	133	0.376654142	134	0.587516005	135	0.754802953	136	0.846441549	137	0.706823708	138	0.442178074	139	0.226371009	140	0.078610366
502_135_136_21-rep1	B	130	-0.038086642	131	-0.048243148	132	0.110075641	133	0.358398998	134	0.67568461	135	0.91354001	136	0.99612437	137	0.77017354	138	0.467341797	139	0.123627446	140	0.008534089
502_135_136_22-rep1	B	130	0.031114573	131	0.091048675	132	0.164890875	133	0.328172484	134	0.523783942	135	0.717751323	136	0.687584156	137	0.518394104	138	0.328550234	139	0.168747556	140	0.034878963
502_135_136_23-rep1	B	130	0.033345821	131	0.002620265	132	0.164400247	133	0.411536073	134	0.704626611	135	0.885795146	136	1.011208462	137	0.825912648	138	0.486899506	139	0.151942057	140	0.028729223
502_135_136_24-rep1	B	130	-0.007648391	131	0.014477531	132	0.106688712	133	0.315961596	134	0.547380463	135	0.718936573	136	0.763805185	137	0.609816877	138	0.354362587	139	0.129756425	140	0.030481146
502_135_136_25-rep1	B	130	0.027816324	131	0.136052947	132	0.265984123	133	0.462331671	134	0.703844666	135	0.922738902	136	0.932927489	137	0.737072589	138	0.458045173	139	0.231575003	140	0.050372283
502_135_136_26-rep1	B	130	0.030417389	131	0.153055918	132	0.255205449	133	0.399938914	134	0.627548066	135	0.845723079	136	0.845283348	137	0.777722845	138	0.480602336	139	0.220512359	140	0.000123263
502_135_136_27-rep1	B	130	-0.035363584	131	0.032737973	132	0.196125615	133	0.429040795	134	0.693015357	135	0.977825483	136	1.002476739	137	0.809616102	138	0.4520199	139	0.191552713	140	0.01259294
502_135_136_28-rep1	B	130	0.092434725	131	0.137925826	132	0.282665234	133	0.482916855	134	0.732930245	135	0.917670195	136	0.848183647	137	0.708218446	138	0.41915004	139	0.178361977	140	0.020531692
502_135_136_29-rep1	B	130	0.007247279	131	0.134574106	132	0.238236471	133	0.4508837	134	0.733474005	135	0.91070522	136	0.926908641	137	0.738487786	138	0.417765481	139	0.163958773	140	0.036471391
502_135_136_30-rep1	B	130	-0.042271876	131	-0.090273242	132	0.076042619	133	0.353243027	134	0.740479701	135	1.060508143	136	1.023511726	137	0.892070703	138	0.469182434	139	0.165638607	140	-0.039212845
502_135_136_31-rep1	B	130	0.079015789	131	0.070450275	132	0.168248352	133	0.366981912	134	0.633473662	135	0.800302307	136	0.830225495	137	0.68105911	138	0.402465965	139	0.169896965	140	0.012368379
502_135_136_32-rep1	B	130	-0.111925511	131	-0.01174263	132	0.132259008	133	0.362057622	134	0.631927291	135	0.747902617	136	0.829348654	137	0.635161824	138	0.360762862	139	0.176834195	140	0.088962219
502_135_136_33-rep1	B	130	0.095143099	131	0.154161256	132	0.27040112	133	0.477839708	134	0.754055964	135	0.966110827	136	0.946467189	137	0.793706668	138	0.464659586	139	0.215802285	140	0.023592824
502_135_136_34-rep1	B	130	0.023287708	131	0.053433082	132	0.205536842	133	0.396581702	134	0.689384069	135	0.937023318	136	0.99957481	137	0.782498126	138	0.474496963	139	0.188072349	140	0.074370494
502_135_136_35-rep1	B	130	-0.000420999	131	0.107014977	132	0.187670943	133	0.363900676	134	0.596580465	135	0.707762195	136	0.778585244	137	0.587583814	138	0.385212261	139	0.174569881	140	0.062429508
502_135_136_36-rep1	B	130	-0.049801808	131	0.096159218	132	0.240312201	133	0.489254248	134	0.835118696	135	1.052113036	136	1.113946229	137	0.900605071	138	0.55120839	139	0.221856248	140	0.074669139
502_135_136_37-rep1	B	130	-0.020308995	131	0.074274884	132	0.191778235	133	0.349601092	134	0.583852077	135	0.763161568	136	0.82901733	137	0.628251682	138	0.379843003	139	0.1428483	140	0.017642916
502_135_136_38-rep1	B	130	0.0404602	131	0.10461007	132	0.196798356	133	0.338856677	134	0.530447054	135	0.683693155	136	0.710320612	137	0.518950809	138	0.299401311	139	0.145552643	140	0.053698839
502_135_136_39-rep1	B	130	-0.089593233	131	0.004361992	132	0.111662716	133	0.304669924	134	0.583776647	135	0.741224286	136	0.843161722	137	0.684060312	138	0.336072199	139	0.074994003	140	0.006224887
502_135_136_40-rep1	B	130	0.026192633	131	0.082427299	132	0.171223261	133	0.304261465	134	0.511619385	135	0.713552841	136	0.783091085	137	0.654135083	138	0.396440545	139	0.18667674	140	0.052870324
502_135_136_41-rep1	B	130	-0.012490832	131	0.041268773	132	0.178402844	133	0.389828869	134	0.608555568	135	0.798441264	136	0.88282885	137	0.686256646	138	0.400250154	139	0.166519892	140	0.011061883
502_135_136_42-rep1	B	130	-0.044214491	131	0.048076372	132	0.15971521	133	0.347902697	134	0.593504202	135	0.811459259	136	0.769104249	137	0.615448465	138	0.351604136	139	0.172639458	140	0.011054347
502_135_136_43-rep1	B	130	-0.0033488	131	0.123227963	132	0.185534288	133	0.375391339	134	0.617950347	135	0.837496166	136	0.832076994	137	0.710453303	138	0.437066658	139	0.192124033	140	0.045632065
502_135_136_44-rep1	B	130	-0.079780496	131	-0.044752694	132	0.08052222	133	0.264129098	134	0.546168382	135	0.747719578	136	0.860592813	137	0.639291552	138	0.365358284	139	0.099817799	140	0.060188053
502_135_136_45-rep1	B	130	-0.078575265	131	0.003737163	132	0.106532166	133	0.367508911	134	0.663906752	135	0.778627249	136	0.880020258	137	0.677591424	138	0.352135326	139	0.058040488	140	0.02505156
502_135_136_46-rep1	B	130	0.063351725	131	0.142483585	132	0.214243579	133	0.376974021	134	0.580132183	135	0.772158273	136	0.88536456	137	0.684661066	138	0.415624805	139	0.206978567	140	0.045120622
502_135_136_47-rep1	B	130	0.060446656	131	0.061520897	132	0.157487964	133	0.36109001	134	0.642264345	135	0.833096894	136	0.874920634	137	0.688606826	138	0.345072343	139	0.101967148	140	0.002749984
502_135_136_48-rep1	B	130	0.022438954	131	0.134746567	132	0.252768737	133	0.433792389	134	0.66163587	135	0.774046577	136	0.889212238	137	0.69457905	138	0.370935915	139	0.148498689	140	0.045265922
502_135_136_49-rep1	B	130	0.026905135	131	0.03341328	132	0.184191947	133	0.384319884	134	0.663297876	135	0.922678403	136	0.822941082	137	0.721597708	138	0.44019389	139	0.162066748	140	-0.000746652
502_135_136_50-rep1	B	130	-0.04339518	131	0.001647543	132	0.123281428	133	0.342527298	134	0.598837173	135	0.851103506	136	0.904455943	137	0.706956543	138	0.413839225	139	0.171775582	140	0.021446479
502_135_136_51-rep1	B	130	-0.005602152	131	-0.017203947	132	0.086705996	133	0.322517352	134	0.572790991	135	0.766251815	136	0.905736201	137	0.76505046	138	0.464338448	139	0.159208205	140	0.029870637
502_135_136_52-rep1	B	130	-0.008101501	131	0.062093433	132	0.162758801	133	0.318542549	134	0.503981663	135	0.670436993	136	0.781691806	137	0.55963112	138	0.349729026	139	0.154681389	140	0.090140462
502_135_136_53-rep1	B	130	0.006590403	131	-0.005457955	132	0.097567801	133	0.339980635	134	0.613941469	135	0.818092021	136	0.948589368	137	0.736922335	138	0.412108873	139	0.130968005	140	0.040897424
502_135_136_54-rep1	B	130	-0.00328718	131	0.053470407	132	0.201267473	133	0.388995559	134	0.627962888	135	0.851325954	136	0.874753544	137	0.71862325	138	0.396468748	139	0.151942447	140	-0.031432343
502_135_136_55-rep1	B	130	0.007956804	131	0.09139594	132	0.21641145	133	0.441638761	134	0.701126016	135	0.887973842	136	0.88909348	137	0.700798361	138	0.412753578	139	0.184594538	140	0.04280592
502_135_136_56-rep1	B	130	0.047221674	131	-0.001922843	132	0.099096645	133	0.272157056	134	0.531216534	135	0.754023189	136	0.809578158	137	0.747538216	138	0.452496715	139	0.156982079	140	-0.018837736
502_135_136_57-rep1	B	130	-0.016876536	131	0.022972331	132	0.159338327	133	0.37339485	134	0.648276136	135	0.857326207	136	0.853932726	137	0.717405646	138	0.417511893	139	0.192033477	140	0.077382792
502_135_136_58-rep1	B	130	0.024543915	131	0.0777956	132	0.210673084	133	0.463734076	134	0.732593369	135	0.908774393	136	0.959993211	137	0.773672733	138	0.472202761	139	0.182554986	140	0.028967881
502_135_136_59-rep1	B	130	0.00555211	131	-0.023592882	132	0.068627466	133	0.217035394	134	0.459841204	135	0.707527745	136	0.750265592	137	0.656864308	138	0.404459236	139	0.185914657	140	0.020281754
502_135_136_60-rep1	B	130	-0.012377168	131	0.090196651	132	0.207512938	133	0.351238878	134	0.5382002	135	0.719350039	136	0.772491773	137	0.64742974	138	0.438564239	139	0.196675796	140	0.04822527
502_135_136_61-rep1	B	130	-0.020095141	131	0.022607683	132	0.116145012	133	0.309761381	134	0.567029901	135	0.770166693	136	0.857413897	137	0.664542645	138	0.416263158	139	0.169386502	140	0.051452324
502_135_136_62-rep1	B	130	0.011602421	131	0.156271787	132	0.237141263	133	0.388846025	134	0.613378414	135	0.72599049	136	0.831282872	137	0.587794722	138	0.333730777	139	0.148025369	140	0.072815864
502_135_136_63-rep1	B	130	0.015915247	131	0.147544975	132	0.21812323	133	0.422385648	134	0.646612815	135	0.818940989	136	0.872390281	137	0.696131894	138	0.467131275	139	0.224418369	140	0.06507513
502_135_136_64-rep1	B	130	0.053076622	131	0.133000846	132	0.258550062	133	0.406583815	134	0.596501945	135	0.729546692	136	0.787292009	137	0.601756212	138	0.384390838	139	0.171527178	140	0.052602483
502_135_136_65-rep1	B	130	-0.055400789	131	-0.104362342	132	0.065650562	133	0.395990172	134	0.800765442	135	0.960405413	136	1.036738767	137	0.826338895	138	0.393818908	139	0.065026906	140	-0.057608928
502_135_136_66-rep1	B	130	0.021362347	131	0.119570544	132	0.237769942	133	0.44790084	134	0.672576926	135	0.834442644	136	0.984905878	137	0.697850325	138	0.433560525	139	0.138610644	140	0.072126991
502_135_136_67-rep1	B	130	0.052366554	131	0.119100047	132	0.213086208	133	0.364237738	134	0.574335941	135	0.730996032	136	0.696289997	137	0.557434631	138	0.339591121	139	0.16536103	140	0.015361301
502_135_136_68-rep1	B	130	0.005244137	131	0.023795269	132	0.149470804	133	0.318485162	134	0.587227677	135	0.818041637	136	0.88883514	137	0.782634724	138	0.503707586	139	0.18354673	140	-0.015905623
502_135_136_69-rep1	B	130	-0.018464939	131	0.031181899	132	0.165858318	133	0.411412645	134	0.711895639	135	0.929483477	136	0.949701115	137	0.733508357	138	0.43129536	139	0.14789808	140	0.054827033
502_135_136_70-rep1	B	130	0.004299324	131	-0.030257549	132	0.058529206	133	0.261855961	134	0.582175739	135	0.82827988	136	0.893581081	137	0.799286943	138	0.505967616	139	0.2096194	140	0.006053121
502_135_136_71-rep1	B	130	0.044679013	131	0.142025921	132	0.245969839	133	0.433957606	134	0.619026522	135	0.811905791	136	0.81334794	137	0.644329395	138	0.439884805	139	0.2303555	140	0.060240527
502_135_136_72-rep1	B	130	0.0982117	131	0.184888106	132	0.339002831	133	0.504837121	134	0.731178581	135	0.83926853	136	0.895940748	137	0.728657999	138	0.459524235	139	0.190687422	140	0.010034374
502_135_136_73-rep1	B	130	0.044932055	131	0.082823371	132	0.169788931	133	0.397712713	134	0.643554849	135	0.895811891	136	0.922051605	137	0.761377585	138	0.472228052	139	0.23274892	140	0.058166875
502_135_136_74-rep1	B	130	-0.006140967	131	-0.016131742	132	0.119677898	133	0.382587075	134	0.801185136	135	1.007236136	136	1.069764234	137	0.897817809	138	0.481588124	139	0.126397619	140	-0.059462806
502_135_136_75-rep1	B	130	0.039854531	131	0.130379937	132	0.224329179	133	0.390469666	134	0.575988799	135	0.730219776	136	0.734343806	137	0.561648336	138	0.342457051	139	0.152225339	140	0.054805546
502_135_136_76-rep1	B	130	0.073708965	131	0.108304587	132	0.201199359	133	0.367306567	134	0.576118853	135	0.738617668	136	0.702658645	137	0.584950769	138	0.364077649	139	0.191853226	140	0.015832159
502_135_136_77-rep1	B	130	-0.028838459	131	0.115215674	132	0.232916722	133	0.431905039	134	0.667353454	135	0.847972204	136	0.81919833	137	0.68017836	138	0.4400836	139	0.213542102	140	0.047052022
502_135_136_78-rep1	B	130	-0.032563529	131	-0.044099831	132	0.084987539	133	0.361556718	134	0.672030138	135	0.939661188	136	1.031776675	137	0.901452885	138	0.511591004	139	0.179123416	140	0.020213787
502_135_136_79-rep1	B	130	0.02709152	131	0.225367752	132	0.289118416	133	0.44921534	134	0.665077126	135	0.807767452	136	0.902758513	137	0.681758409	138	0.430268229	139	0.20958088	140	0.111049489
502_135_136_80-rep1	B	130	0.02120524	131	-0.009197689	132	0.126285494	133	0.387509877	134	0.686492128	135	0.971174114	136	1.011813057	137	0.883124564	138	0.533485331	139	0.206915162	140	-0.002659661
502_135_136_81-rep1	B	130	-0.005591171	131	-0.009521869	132	0.070313719	133	0.253011234	134	0.503896245	135	0.729795932	136	0.833156278	137	0.668769321	138	0.397502054	139	0.172610894	140	0.051618422
502_135_136_82-rep1	B	130	-0.014127356	131	0.040160663	132	0.142112946	133	0.29024666	134	0.50514686	135	0.690451025	136	0.788399689	137	0.65741219	138	0.390688293	139	0.135094868	140	0.040421039
502_135_136_83-rep1	B	130	-0.062181163	131	-0.008856307	132	0.093463003	133	0.270073071	134	0.502496099	135	0.674092355	136	0.74428218	137	0.54376752	138	0.279835807	139	0.101828632	140	0.028783589
502_135_136_84-rep1	B	130	0.000411651	131	0.036805758	132	0.165198459	133	0.37211287	134	0.619854923	135	0.811704788	136	0.806198287	137	0.637032884	138	0.382835843	139	0.152988837	140	0.016756998
502_135_136_85-rep1	B	130	-0.009409996	131	0.048815898	132	0.106125227	133	0.289961902	134	0.53080941	135	0.726060604	136	0.816353501	137	0.731291172	138	0.441852957	139	0.199742224	140	0.046162807
502_135_136_86-rep1	B	130	-0.042530342	131	-0.140885836	132	-0.015048796	133	0.202152283	134	0.467371308	135	0.662136636	136	0.803656568	137	0.708795411	138	0.427667398	139	0.147667328	140	0.010349891
502_135_136_87-rep1	B	130	0.017308661	131	0.051839767	132	0.136853203	133	0.367724317	134	0.654073541	135	0.821725331	136	0.920839696	137	0.76209745	138	0.481698401	139	0.234369509	140	0.059538526
502_135_136_88-rep1	B	130	-0.058344836	131	0.063364195	132	0.167712667	133	0.346222785	134	0.576738137	135	0.746312351	136	0.826695617	137	0.64740795	138	0.405323772	139	0.205665698	140	0.093021102
502_135_136_89-rep1	B	130	-0.071498718	131	-0.03170313	132	0.056851594	133	0.251101345	134	0.477348508	135	0.698071058	136	0.861395272	137	0.672743734	138	0.431200812	139	0.163203433	140	0.054935531
502_135_136_90-rep1	B	130	0.080234745	131	0.119842148	132	0.204657986	133	0.413302101	134	0.6594532	135	0.825000078	136	0.894227756	137	0.721666497	138	0.438585504	139	0.146729257	140	0.021779247
502_135_136_91-rep1	B	130	0.083894149	131	0.172455191	132	0.233069772	133	0.384663192	134	0.568920745	135	0.762764417	136	0.66400785	137	0.550725113	138	0.344813189	139	0.166312199	140	0.030656461
502_135_136_92-rep1	B	130	-0.002934911	131	0.029165652	132	0.111168269	133	0.27035929	134	0.483880311	135	0.708080654	136	0.737699838	137	0.544489669	138	0.342621191	139	0.174940909	140	0.051161934
502_135_136_93-rep1	B	130	-0.038462228	131	-0.050524302	132	0.075267345	133	0.352728271	134	0.675640806	135	0.898591587	136	0.929984203	137	0.860508662	138	0.478719541	139	0.158930586	140	-0.000582851
502_135_136_94-rep1	B	130	0.007427269	131	0.053416273	132	0.151507276	133	0.418455188	134	0.773332546	135	1.017880112	136	1.028016322	137	0.858586466	138	0.506822679	139	0.171986552	140	0.009362281
502_135_136_95-rep1	B	130	0.023070779	131	0.044228438	132	0.157189206	133	0.39261512	134	0.690923152	135	0.831451448	136	0.90102837	137	0.682689989	138	0.360450083	139	0.113902871	140	0.056531181
502_135_136_96-rep1	B	130	0.05955377	131	0.093964551	132	0.215705989	133	0.392708774	134	0.598916604	135	0.861475581	136	0.796511415	137	0.695938341	138	0.43998547	139	0.203208978	140	0.054070994
502_135_136_97-rep1	B	130	-0.016339238	131	0.029528293	132	0.119207621	133	0.318209557	134	0.600307848	135	0.874821141	136	0.909178037	137	0.787561937	138	0.508307495	139	0.192619897	140	0.021196988
502_135_136_98-rep1	B	130	-0.001061288	131	0.064407268	132	0.125071382	133	0.275513498	134	0.448705118	135	0.627519722	136	0.70320684	137	0.527236136	138	0.358000751	139	0.197478096	140	0.102119483
502_135_136_99-rep1	B	130	0.007553221	131	0.007710464	132	0.102011023	133	0.360767303	134	0.664098629	135	0.967300871	136	0.937006479	137	0.824274193	138	0.484888312	139	0.191665899	140	0.027474121
502_135_136_100-rep1	B	130	0.084191251	131	0.180057358	132	0.287825585	133	0.442358498	134	0.651121129	135	0.76703743	136	0.769738318	137	0.578988992	138	0.361022221	139	0.177472965	140	0.028530773
1292_180_181_1-rep1	G	177	0.082713154	178	0.221214877	179	0.518375259	180	0.996451286	181	1.04565186	182	0.286326903	183	0.094967469								
1292_180_181_2-rep1	G	177	0.056429006	178	0.168927771	179	0.541719299	180	1.198884332	181	0.852662471	182	0.198380913	183	0.020183845								
1292_180_181_3-rep1	G	177	0.007799102	178	0.191621961	179	0.508245061	180	1.12554613	181	1.178749983	182	0.321965036	183	0.120493749								
1292_180_181_4-rep1	G	177	0.026616985	178	0.220883317	179	0.567781902	180	1.160137027	181	0.864358387	182	0.237735983	183	0.055630473								
1292_180_181_5-rep1	G	177	0.07556277	178	0.267287093	179	0.533620181	180	1.061411668	181	1.052178729	182	0.31190592	183	0.149962725								
1292_180_181_6-rep1	G	177	-0.149436929	178	0.023824221	179	0.431869304	180	1.039300341	181	0.770397356	182	0.13608209	183	0.061091433								
1292_180_181_7-rep1	G	177	-0.017356238	178	0.151501798	179	0.424433006	180	1.006306261	181	0.92324155	182	0.260123484	183	0.057974331								
1292_180_181_8-rep1	G	177	-0.029362853	178	0.07820534	179	0.422405505	180	0.975289744	181	0.589693675	182	0.13878199	183	0.013695032								
1292_180_181_9-rep1	G	177	0.020425545	178	0.103885181	179	0.509629766	180	1.211345922	181	1.222330714	182	0.305792807	183	0.0522208								
1292_180_181_10-rep1	G	177	0.027832069	178	0.251529737	179	0.509882179	180	1.043233223	181	0.936173195	182	0.231479782	183	0.121570292								
1292_180_181_11-rep1	G	177	0.03860681	178	0.167210093	179	0.496876417	180	0.981621132	181	1.025875362	182	0.263091348	183	0.107940265								
1292_180_181_12-rep1	G	177	0.043903261	178	0.014769115	179	0.490833002	180	1.342458723	181	1.200587818	182	0.339099637	183	-0.010419928
1292_180_181_13-rep1	G	177	0.075402869	178	0.153717104	179	0.411715537	180	0.898427117	181	0.586709389	182	0.178079915	183	0.02645517
1292_180_181_14-rep1	G	177	-0.120362355	178	0.127333693	179	0.560721692	180	1.271590087	181	1.102618228	182	0.232394792	183	0.057143202
1292_180_181_15-rep1	G	177	0.166006773	178	0.273320105	179	0.559095705	180	1.096485701	181	0.79667065	182	0.229332266	183	0.042782525
1292_180_181_16-rep1	G	177	0.01987585	178	0.114587383	179	0.538216419	180	1.199433537	181	1.225809172	182	0.386939096	183	0.091528271
1292_180_181_17-rep1	G	177	0.05903422	178	0.095564476	179	0.537262343	180	1.300246092	181	1.271998489	182	0.349641759	183	0.081584272
1292_180_181_18-rep1	G	177	-0.012377875	178	0.171155556	179	0.649350006	180	1.217164684	181	0.964117282	182	0.295567368	183	0.059503679
1292_180_181_19-rep1	G	177	-0.051461429	178	0.092747837	179	0.629832293	180	1.464002493	181	1.140926692	182	0.205232162	183	-0.03322256
1292_180_181_20-rep1	G	177	0.035158047	178	0.12246262	179	0.530480342	180	1.155119295	181	0.792947377	182	0.22812465	183	-0.002804453
1292_180_181_21-rep1	G	177	0.013764865	178	0.109114036	179	0.521298041	180	1.162484752	181	1.030249675	182	0.350170615	183	0.078511282
1292_180_181_22-rep1	G	177	-0.027690987	178	0.095217743	179	0.406603239	180	0.932714169	181	1.06224572	182	0.180678142	183	0.069821669
1292_180_181_23-rep1	G	177	-0.013591737	178	-0.0007935	179	0.358653992	180	0.984293289	181	0.623788987	182	0.143038513	183	0.016802877
1292_180_181_24-rep1	G	177	0.053393582	178	0.114634353	179	0.436199996	180	1.089693754	181	0.893511214	182	0.197363201	183	-0.076028544
1292_180_181_25-rep1	G	177	0.027845641	178	0.12354853	179	0.580037115	180	1.464977499	181	1.426180043	182	0.256360445	183	-0.114942334
1292_180_181_26-rep1	G	177	0.057231714	178	0.147093986	179	0.543401118	180	1.223862237	181	0.966573213	182	0.254686849	183	0.048569959
1292_180_181_27-rep1	G	177	0.010751363	178	0.063502541	179	0.434374892	180	0.938016942	181	0.635464989	182	0.15492562	183	0.033157789
1292_180_181_28-rep1	G	177	0.031185367	178	0.135672345	179	0.418377873	180	0.837127456	181	0.596681763	182	0.184237181	183	0.030388118
1292_180_181_29-rep1	G	177	-0.033182514	178	0.260681674	179	0.512337944	180	1.065045084	181	0.995813476	182	0.203817541	183	0.055413302
1292_180_181_30-rep1	G	177	0.064124058	178	0.171392095	179	0.379750061	180	0.682298691	181	0.394712691	182	0.131693954	183	0.032665718
1292_180_181_31-rep1	G	177	-0.036471416	178	0.22952277	179	0.610451509	180	1.217856519	181	1.237746858	182	0.354366444	183	0.141517625
1292_180_181_32-rep1	G	177	-0.04303307	178	0.187599779	179	0.642252037	180	1.349244962	181	1.245205958	182	0.317818241	183	0.068206074
1292_180_181_33-rep1	G	177	0.106389545	178	0.219015557	179	0.512195809	180	1.053864815	181	0.754538733	182	0.242875858	183	0.011150566
1292_180_181_34-rep1	G	177	0.125980916	178	0.266333142	179	0.570462233	180	1.198589728	181	1.130662319	182	0.228880677	183	0.010271931
1292_180_181_35-rep1	G	177	0.005034613	178	0.138562938	179	0.452923357	180	0.887937138	181	1.005483051	182	0.261933236	183	0.105818966
1292_180_181_36-rep1	G	177	-0.062504825	178	0.180990937	179	0.658893167	180	1.239578573	181	0.993336175	182	0.116976267	183	0.063852856
1292_180_181_37-rep1	G	177	-0.008610384	178	0.178814082	179	0.394965626	180	0.827477191	181	0.920015774	182	0.199188435	183	0.084173559
1292_180_181_38-rep1	G	177	-0.060270132	178	0.139427255	179	0.5012776	180	1.115250362	181	1.060542716	182	0.258468276	183	0.070368358
1292_180_181_39-rep1	G	177	0.04189243	178	0.008260688	179	0.376302955	180	1.103479831	181	1.00710777	182	0.272470029	183	-0.010618703
1292_180_181_40-rep1	G	177	0.029615942	178	0.199012051	179	0.499508099	180	1.089127038	181	0.964747482	182	0.287132989	183	0.092563184
1292_180_181_41-rep1	G	177	-0.034834454	178	0.139585269	179	0.540422569	180	1.06312309	181	0.797500774	182	0.158316867	183	0.071156859
1292_180_181_42-rep1	G	177	0.100969269	178	0.234006952	179	0.530528828	180	1.083779007	181	1.018813563	182	0.291436377	183	0.123020748
1292_180_181_43-rep1	G	177	0.067983387	178	0.170374143	179	0.370795254	180	0.845594464	181	0.898046345	182	0.287222676	183	0.109012548
1292_180_181_44-rep1	G	177	0.005387041	178	0.174163171	179	0.463785709	180	0.896830362	181	0.595963015	182	0.157877848	183	0.042249985
1292_180_181_45-rep1	G	177	0.011566253	178	-0.013020279	179	0.333391964	180	0.897806942	181	1.05963149	182	0.242623528	183	0.060150554
1292_180_181_46-rep1	G	177	0.005981297	178	0.061778246	179	0.47951697	180	1.073335784	181	0.747783925	182	0.218077647	183	0.044859462
1292_180_181_47-rep1	G	177	0.035572504	178	0.166248464	179	0.439664323	180	0.924346851	181	0.95915701	182	0.247058658	183	0.082446037
1292_180_181_48-rep1	G	177	0.065511271	178	0.182847826	179	0.456831891	180	0.900419978	181	0.638607491	182	0.187281972	183	0.051343498
1292_180_181_49-rep1	G	177	0.129065174	178	0.163021796	179	0.561403824	180	1.243093271	181	1.151143981	182	0.32796191	183	0.058128067
1292_180_181_50-rep1	G	177	0.003069001	178	0.142716152	179	0.516067221	180	1.092140211	181	0.756226377	182	0.12579761	183	0.059309156
1292_180_181_51-rep1	G	177	-0.037166934	178	0.133138596	179	0.534553346	180	1.176947004	181	0.808066899	182	0.197099438	183	0.047958298
1292_180_181_52-rep1	G	177	0.038839984	178	0.289527884	179	0.508894048	180	0.997575246	181	0.939544345	182	0.279311625	183	0.112343807
1292_180_181_53-rep1	G	177	0.016394773	178	0.065741858	179	0.4337628	180	0.917324147	181	0.59273747	182	0.113708747	183	0.006930026
1292_180_181_54-rep1	G	177	-0.078623146	178	-0.171921821	179	0.566313372	180	1.608729521	181	1.50643708	182	0.216563575	183	-0.092498523
1292_180_181_55-rep1	G	177	-0.004594346	178	0.125143501	179	0.389224736	180	0.884555529	181	0.595198039	182	0.194895588	183	0.032449366
1292_180_181_56-rep1	G	177	-0.029429839	178	0.212424194	179	0.590595251	180	1.137905386	181	0.816972615	182	0.172417102	183	0.072922862
1292_180_181_57-rep1	G	177	0.034747312	178	0.201412067	179	0.563322808	180	1.233093666	181	1.092785705	182	0.25994334	183	0.041718558
1292_180_181_58-rep1	G	177	0.103033885	178	0.274410275	179	0.528803163	180	0.964251838	181	0.959284496	182	0.30525942	183	0.122661113
1292_180_181_59-rep1	G	177	0.088370448	178	0.305098633	179	0.516687424	180	0.960866578	181	0.747221253	182	0.268999515	183	0.095462175
1292_180_181_60-rep1	G	177	0.079448155	178	0.189955691	179	0.407917215	180	0.814442059	181	0.526118038	182	0.144300935	183	0.026454534
1292_180_181_61-rep1	G	177	0.161191602	178	0.244490144	179	0.449277182	180	0.836012343	181	0.558545166	182	0.205302401	183	0.044148965
1292_180_181_62-rep1	G	177	0.020750496	178	0.171310073	179	0.371394062	180	0.882025764	181	0.953029229	182	0.269451182	183	0.102668898
1292_180_181_63-rep1	G	177	-0.050409164	178	0.059588201	179	0.597659943	180	1.404244047	181	1.142241851	182	0.189352715	183	-0.008860769
1292_180_181_64-rep1	G	177	0.03889419	178	0.153132177	179	0.42757302	180	1.057547985	181	1.097144468	182	0.257281429	183	0.060010793
1292_180_181_65-rep1	G	177	0.023232609	178	0.143353559	179	0.488453576	180	1.162886306	181	1.136835604	182	0.259506515	183	0.082758729
1292_180_181_66-rep1	G	177	0.020730626	178	0.02980175	179	0.543182312	180	1.358443224	181	1.070608256	182	0.221630775	183	-0.002886269
1292_180_181_67-rep1	G	177	0.052290856	178	0.153634607	179	0.49104506	180	1.103337603	181	0.748491019	182	0.165185261	183	-0.009818542
1292_180_181_68-rep1	G	177	-0.057016337	178	0.144556601	179	0.450448542	180	0.879330918	181	1.033746247	182	0.256207994	183	0.112753679
1292_180_181_69-rep1	G	177	-0.016837267	178	0.168044022	179	0.442361535	180	0.953788661	181	1.040470664	182	0.283460608	183	0.092459861
1292_180_181_70-rep1	G	177	0.065232538	178	0.162154941	179	0.342766949	180	0.725813259	181	0.441401466	182	0.142918612	183	0.02745196
1292_180_181_71-rep1	G	177	0.082323152	178	0.143717279	179	0.348662533	180	0.701830139	181	0.354071477	182	0.057354231	183	0.016767248
1292_180_181_72-rep1	G	177	0.003023339	178	0.21804284	179	0.563134715	180	1.275942522	181	1.27406938	182	0.296411201	183	0.077141932
1292_180_181_73-rep1	G	177	-0.008385363	178	0.188213419	179	0.584795434	180	1.344135543	181	1.253201336	182	0.249600667	183	-0.003186862
1292_180_181_74-rep1	G	177	0.080209785	178	0.207028673	179	0.50496067	180	1.039439313	181	0.743139465	182	0.222349679	183	0.032056795
1292_180_181_75-rep1	G	177	0.100314213	178	0.171939348	179	0.422154806	180	0.974950459	181	0.961035961	182	0.286650111	183	0.021218676
1292_180_181_76-rep1	G	177	-0.003958783	178	0.050237067	179	0.494852629	180	1.310358752	181	1.299060585	182	0.236351273	183	0.045684168
1292_180_181_77-rep1	G	177	0.068792345	178	0.141330712	179	0.379921514	180	0.885978983	181	0.582512818	182	0.184240558	183	0.035145172
1292_180_181_78-rep1	G	177	-0.030605584	178	0.132682954	179	0.476196765	180	1.02412641	181	0.843675851	182	0.230940151	183	0.103551435
1292_180_181_79-rep1	G	177	0.069524456	178	0.287157196	179	0.508635167	180	0.978434099	181	0.951311677	182	0.264554662	183	0.079995197
1292_180_181_80-rep1	G	177	0.022232565	178	0.127248617	179	0.515117286	180	1.187297039	181	1.063617851	182	0.256903542	183	0.05227378
1292_180_181_81-rep1	G	177	0.068028657	178	0.141988641	179	0.509240734	180	1.19731423	181	1.092873202	182	0.296323617	183	0.075519131
1292_180_181_82-rep1	G	177	0.056813911	178	0.150676937	179	0.558487047	180	1.196205162	181	0.876321316	182	0.279815577	183	-0.008115491
1292_180_181_83-rep1	G	177	0.029468007	178	0.123037334	179	0.401378499	180	0.864980609	181	0.492417834	182	0.153939886	183	-0.006809211
1292_180_181_84-rep1	G	177	0.008166908	178	0.088276172	179	0.510817367	180	1.030940181	181	0.690884918	182	0.144082398	183	-0.000777259
1292_180_181_85-rep1	G	177	0.098230398	178	0.168198396	179	0.366441494	180	0.687709908	181	0.435844621	182	0.157716629	183	0.04081532
1292_180_181_86-rep1	G	177	0.01764614	178	0.072282443	179	0.428358034	180	0.973045151	181	0.646704661	182	0.109080638	183	0.024040928
1292_180_181_87-rep1	G	177	0.048600963	178	0.15750885	179	0.594913788	180	1.125457805	181	0.797224147	182	0.121844765	183	0.015652517
1292_180_181_88-rep1	G	177	0.09847693	178	0.181900226	179	0.401000888	180	0.839157421	181	0.512278645	182	0.158981793	183	-0.013972862
1292_180_181_89-rep1	G	177	-0.028233317	178	0.063756688	179	0.324686847	180	0.81054281	181	0.936946691	182	0.252861163	183	0.111211882
1292_180_181_90-rep1	G	177	0.039438397	178	0.203384527	179	0.476265491	180	1.06266011	181	0.991252843	182	0.317274044	183	0.050423499
1292_180_181_91-rep1	G	177	0.031516476	178	0.124011568	179	0.364378145	180	0.778678088	181	0.497678087	182	0.128592655	183	0.038661136
1292_180_181_92-rep1	G	177	0.053496587	178	0.203527999	179	0.484216198	180	1.060015688	181	0.903344526	182	0.283111293	183	0.065497889								
1292_180_181_93-rep1	G	177	0.102979201	178	0.161981127	179	0.445103058	180	1.081612181	181	0.988050556	182	0.244658372	183	-0.005765434								
1292_180_181_94-rep1	G	177	-0.018414279	178	0.121805667	179	0.500214545	180	1.155164607	181	0.848695025	182	0.230037814	183	0.054737351								
1292_180_181_95-rep1	G	177	0.089706555	178	0.195878298	179	0.501105621	180	0.960261584	181	0.729732757	182	0.233142035	183	0.05615903								
1292_180_181_96-rep1	G	177	-0.013855685	178	0.195336914	179	0.44920793	180	1.014119173	181	1.022663497	182	0.309712265	183	0.118281039								
1292_180_181_97-rep1	G	177	0.116578912	178	0.169472628	179	0.623273448	180	1.390247959	181	1.277411196	182	0.262333864	183	-0.021547746								
1292_180_181_98-rep1	G	177	-0.036581026	178	0.013654427	179	0.468307029	180	1.128036407	181	0.823567402	182	0.112448845	183	0.031744314								
1292_180_181_99-rep1	G	177	0.06336722	178	0.12853048	179	0.413597899	180	0.883196084	181	0.56984458	182	0.15418681	183	0.029772863								
1292_180_181_100-rep1	G	177	0.051234049	178	0.152986317	179	0.526727257	180	1.176044369	181	0.89046482	182	0.195902936	183	0.052843142								
321_106_107_1-rep1	G	101	0.011747812	102	0.106357573	103	0.230859611	104	0.401488421	105	0.600886818	106	0.779723212	107	0.816146349	108	0.602746518	109	0.391463431	110	0.15632783	111	0.047482815
321_106_107_2-rep1	G	101	-0.005122888	102	0.024139193	103	0.120006363	104	0.302785502	105	0.530168543	106	0.676018864	107	0.723645038	108	0.56256242	109	0.341962926	110	0.157673632	111	0.060440579
321_106_107_3-rep1	G	101	-0.035722806	102	0.06645873	103	0.158102539	104	0.415024199	105	0.722686982	106	0.986216286	107	0.945675441	108	0.7545223	109	0.433003054	110	0.160849361	111	0.049401174
321_106_107_4-rep1	G	101	0.040768864	102	0.148415443	103	0.23010399	104	0.427218832	105	0.613472109	106	0.7577337	107	0.763755497	108	0.584401032	109	0.357494832	110	0.175487616	111	0.060254797
321_106_107_5-rep1	G	101	0.042566513	102	0.043511895	103	0.101126986	104	0.319361742	105	0.601971945	106	0.783950082	107	0.804108498	108	0.679439413	109	0.425466812	110	0.205060623	111	0.047590314
321_106_107_6-rep1	G	101	0.058853446	102	0.092342981	103	0.210145321	104	0.452105994	105	0.731069167	106	0.863286314	107	0.872556427	108	0.661771539	109	0.387284933	110	0.169269752	111	0.038314364
321_106_107_7-rep1	G	101	0.060425692	102	0.124268392	103	0.216563561	104	0.359285139	105	0.553771496	106	0.678279403	107	0.598028824	108	0.473448503	109	0.315651774	110	0.148079507	111	0.039525214
321_106_107_8-rep1	G	101	-0.021591853	102	0.042086293	103	0.135992675	104	0.334560141	105	0.562473609	106	0.700697864	107	0.745531926	108	0.547739212	109	0.323124647	110	0.153876588	111	0.072246665
321_106_107_9-rep1	G	101	0.071085807	102	0.102310419	103	0.195066893	104	0.410031152	105	0.643681598	106	0.800909486	107	0.76747877	108	0.625735176	109	0.384335769	110	0.131871508	111	0.020712845
321_106_107_10-rep1	G	101	0.015068989	102	0.0990385	103	0.226609529	104	0.410847972	105	0.658426448	106	0.849648658	107	0.89794049	108	0.722782776	109	0.465208342	110	0.202992478	111	0.059525104
321_106_107_11-rep1	G	101	-0.013825967	102	-0.000849699	103	0.06703211	104	0.254402654	105	0.51055082	106	0.680891764	107	0.758214682	108	0.626046603	109	0.390709587	110	0.168437568	111	0.008820143
321_106_107_12-rep1	G	101	0.08304781	102	0.118919001	103	0.216664139	104	0.416902115	105	0.663268844	106	0.805059323	107	0.744510958	108	0.60027427	109	0.382877402	110	0.203403108	111	0.010518519
321_106_107_13-rep1	G	101	0.065553666	102	0.125968747	103	0.210040919	104	0.388410328	105	0.620136441	106	0.773654294	107	0.823870637	108	0.650052734	109	0.442272852	110	0.231622519	111	0.096987081
321_106_107_14-rep1	G	101	0.068607005	102	0.148807715	103	0.224559712	104	0.371663009	105	0.579437404	106	0.719563772	107	0.758333526	108	0.594880023	109	0.394722624	110	0.205982594	111	0.06714384
321_106_107_15-rep1	G	101	0.055740765	102	0.133151942	103	0.213454485	104	0.417728867	105	0.662785403	106	0.734869671	107	0.759771322	108	0.566841235	109	0.36253261	110	0.187067175	111	0.082742505
321_106_107_16-rep1	G	101	-0.052773182	102	0.015677993	103	0.125922225	104	0.327342895	105	0.583714124	106	0.7985921	107	0.821668127	108	0.61679464	109	0.376952428	110	0.174612886	111	0.076698784
321_106_107_17-rep1	G	101	-0.007008559	102	0.029889597	103	0.114451236	104	0.284944935	105	0.498143738	106	0.654698432	107	0.71997359	108	0.545343654	109	0.370409514	110	0.198206683	111	0.077356387
321_106_107_18-rep1	G	101	0.045907313	102	0.099112874	103	0.200234804	104	0.407676692	105	0.662405438	106	0.867261933	107	0.85166342	108	0.744822193	109	0.503663958	110	0.216454069	111	0.025747844
321_106_107_19-rep1	G	101	0.033549121	102	0.062182303	103	0.11639204	104	0.303415712	105	0.588993595	106	0.802365329	107	0.784326023	108	0.654913236	109	0.431828959	110	0.235691692	111	0.067145082
321_106_107_20-rep1	G	101	0.005701956	102	0.016841547	103	0.106676672	104	0.367926651	105	0.635147023	106	0.842703826	107	0.775719832	108	0.636255581	109	0.345396501	110	0.138179272	111	0.022828264
321_106_107_21-rep1	G	101	0.075784201	102	0.10395885	103	0.203676811	104	0.418678356	105	0.656943584	106	0.875212552	107	0.831106998	108	0.669861488	109	0.426752534	110	0.221902733	111	0.072450753
321_106_107_22-rep1	G	101	-0.07183533	102	0.006669323	103	0.122291234	104	0.443150068	105	0.832374968	106	1.040860911	107	1.051073282	108	0.829736937	109	0.45790213	110	0.189700905	111	0.0643389
321_106_107_23-rep1	G	101	0.037468425	102	0.181323228	103	0.262185665	104	0.449556842	105	0.63541505	106	0.776844897	107	0.755224405	108	0.542436051	109	0.354417418	110	0.167582301	111	0.062570176
321_106_107_24-rep1	G	101	0.019326006	102	0.010694321	103	0.115943874	104	0.332956312	105	0.596242758	106	0.826394216	107	0.840346362	108	0.690179279	109	0.429499002	110	0.20948151	111	0.069664426
321_106_107_25-rep1	G	101	0.014053615	102	0.029243986	103	0.159571686	104	0.41948844	105	0.690468983	106	0.954884878	107	0.941662393	108	0.797260298	109	0.457347584	110	0.180534022	111	0.000913956
321_106_107_26-rep1	G	101	0.043349951	102	0.053011272	103	0.166778766	104	0.525847282	105	0.871230088	106	1.164002431	107	1.183239913	108	0.984659441	109	0.56112189	110	0.188319896	111	-0.015006456
321_106_107_27-rep1	G	101	0.079273842	102	0.140359998	103	0.221797786	104	0.407626209	105	0.653430737	106	0.796815371	107	0.723793275	108	0.623515512	109	0.398179981	110	0.193964942	111	0.012842419
321_106_107_28-rep1	G	101	0.044163599	102	0.101547369	103	0.195060033	104	0.402234533	105	0.593202662	106	0.695810986	107	0.704770902	108	0.539947726	109	0.340471972	110	0.14398668	111	0.042173854
321_106_107_29-rep1	G	101	0.059547902	102	0.047613539	103	0.19004625	104	0.407045046	105	0.682242448	106	0.897689524	107	0.844500217	108	0.776969495	109	0.484650566	110	0.220738244	111	-0.014676835
321_106_107_30-rep1	G	101	-0.017913435	102	0.019948978	103	0.128833419	104	0.348885916	105	0.598700657	106	0.740673991	107	0.825309484	108	0.634955214	109	0.369248003	110	0.123321414	111	0.027948041
321_106_107_31-rep1	G	101	0.039742457	102	0.125692939	103	0.273152619	104	0.601428014	105	0.952373812	106	1.104167198	107	1.064269233	108	0.896598614	109	0.525472115	110	0.21277614	111	0.080737756
321_106_107_32-rep1	G	101	0.102564035	102	0.108710442	103	0.247204997	104	0.500372408	105	0.823412588	106	0.99443199	107	0.997124091	108	0.830138577	109	0.430618542	110	0.181462626	111	0.002479773
321_106_107_33-rep1	G	101	0.001618872	102	0.088592772	103	0.180038883	104	0.325850539	105	0.544058699	106	0.671569914	107	0.777390548	108	0.55993417	109	0.354350855	110	0.157427001	111	0.099392528
321_106_107_34-rep1	G	101	0.097827706	102	0.139727243	103	0.21159634	104	0.415550568	105	0.636363918	106	0.769587269	107	0.784460857	108	0.631132611	109	0.379282473	110	0.190245951	111	0.02904225
321_106_107_35-rep1	G	101	0.007274256	102	0.05952181	103	0.221531348	104	0.504575839	105	0.803271459	106	0.962660833	107	0.937759775	108	0.721614752	109	0.417933701	110	0.128513723	111	-0.000877602
321_106_107_36-rep1	G	101	0.114005517	102	0.110473784	103	0.181883597	104	0.356845926	105	0.537478148	106	0.71183504	107	0.614043284	108	0.516968901	109	0.330095836	110	0.16916095	111	-0.005118492
321_106_107_37-rep1	G	101	-0.105540496	102	-0.053245949	103	0.05788587	104	0.331527095	105	0.632759306	106	0.781649418	107	0.899486373	108	0.701984731	109	0.399688493	110	0.10697647	111	0.002508111
321_106_107_38-rep1	G	101	-0.001148686	102	0.06882061	103	0.109984146	104	0.261711106	105	0.474902537	106	0.620309175	107	0.727016253	108	0.61896798	109	0.398353128	110	0.174347907	111	0.036844912
321_106_107_39-rep1	G	101	-0.001091941	102	0.023169455	103	0.089185486	104	0.250491102	105	0.461642149	106	0.619333609	107	0.66968859	108	0.577696938	109	0.394623835	110	0.224921621	111	0.065165965
321_106_107_40-rep1	G	101	0.038763611	102	0.073593912	103	0.216919671	104	0.426917488	105	0.685397195	106	0.839835419	107	0.82726052	108	0.654593731	109	0.359868223	110	0.123229932	111	-0.032890803
321_106_107_41-rep1	G	101	0.069796605	102	0.142110981	103	0.226223124	104	0.398794102	105	0.605697177	106	0.807721058	107	0.805885128	108	0.612880192	109	0.378436782	110	0.162093482	111	0.044292736
321_106_107_42-rep1	G	101	-0.062078038	102	0.045261114	103	0.170748336	104	0.429845414	105	0.665340479	106	0.784913545	107	0.828141979	108	0.576338352	109	0.342939605	110	0.136691592	111	0.069213627
321_106_107_43-rep1	G	101	-0.008715101	102	0.051769491	103	0.168355909	104	0.404398186	105	0.725146352	106	0.900053659	107	0.954949045	108	0.775174618	109	0.508717776	110	0.213669549	111	0.056338275
321_106_107_44-rep1	G	101	0.004855293	102	0.0591785	103	0.18287751	104	0.405566552	105	0.725988015	106	0.946598361	107	0.94072373	108	0.715196145	109	0.419062137	110	0.130514646	111	0.046114967
321_106_107_45-rep1	G	101	0.05906982	102	0.147837839	103	0.224630754	104	0.41913631	105	0.665144761	106	0.878889502	107	0.807387922	108	0.650782811	109	0.424840963	110	0.228686641	111	0.055744983
321_106_107_46-rep1	G	101	0.079347957	102	0.103453668	103	0.208628988	104	0.399098441	105	0.629977565	106	0.854387555	107	0.76651311	108	0.610987905	109	0.397551273	110	0.17864656	111	0.035452496
321_106_107_47-rep1	G	101	0.039381828	102	0.016465091	103	0.123491356	104	0.363111509	105	0.654633654	106	0.894795164	107	0.842349786	108	0.734165023	109	0.455568708	110	0.184957736	111	0.000952786
321_106_107_48-rep1	G	101	0.025790321	102	0.05633327	103	0.122929634	104	0.291015509	105	0.469767015	106	0.64105166	107	0.698713649	108	0.555411783	109	0.378013232	110	0.206586551	111	0.072419227
321_106_107_49-rep1	G	101	0.053366752	102	0.071091962	103	0.141112865	104	0.332317601	105	0.55439722	106	0.7495092	107	0.70225276	108	0.583622273	109	0.357137553	110	0.163498883	111	0.039073334
321_106_107_50-rep1	G	101	-0.010813076	102	-0.015832236	103	0.0520345	104	0.243612017	105	0.542908017	106	0.785385161	107	0.838749981	108	0.731564673	109	0.424062539	110	0.139413335	111	-0.026693275
321_106_107_51-rep1	G	101	0.046210619	102	0.06306996	103	0.16815439	104	0.402909008	105	0.721571633	106	0.895977806	107	0.917636457	108	0.740718438	109	0.420494458	110	0.187138512	111	0.02600895
321_106_107_52-rep1	G	101	0.009283854	102	0.031254709	103	0.151697624	104	0.337196689	105	0.623134725	106	0.794225598	107	0.792647717	108	0.666774107	109	0.442749128	110	0.186721511	111	0.043175537
321_106_107_53-rep1	G	101	0.069338871	102	0.106323091	103	0.199717409	104	0.377738696	105	0.663607634	106	0.816730652	107	0.776790271	108	0.713047254	109	0.477041599	110	0.224280492	111	0.01171888
321_106_107_54-rep1	G	101	0.036823382	102	0.080664756	103	0.17262936	104	0.337281789	105	0.610511664	106	0.78578303	107	0.799641297	108	0.658817153	109	0.410962477	110	0.175427481	111	0.04477877
321_106_107_55-rep1	G	101	0.026560318	102	0.008947297	103	0.126893492	104	0.316544837	105	0.549479802	106	0.701038029	107	0.78650986	108	0.634248616	109	0.404479756	110	0.198052026	111	0.036856181
321_106_107_56-rep1	G	101	0.066585849	102	0.145335478	103	0.229054277	104	0.393595731	105	0.610937566	106	0.776248528	107	0.723546741	108	0.570986914	109	0.364357631	110	0.19501657	111	0.035602676
321_106_107_57-rep1	G	101	0.045129939	102	0.073715495	103	0.184034257	104	0.350592966	105	0.517482894	106	0.592883938	107	0.577829291	108	0.409537679	109	0.245866053	110	0.098199619	111	0.01651267
321_106_107_58-rep1	G	101	-0.049432692	102	0.114929373	103	0.178311843	104	0.378954815	105	0.655376481	106	0.804304798	107	0.857366145	108	0.645724574	109	0.409068146	110	0.180754159	111	0.090368328
321_106_107_59-rep1	G	101	0.042901246	102	0.123997249	103	0.221395334	104	0.451191823	105	0.684522641	106	0.82627592	107	0.783886786	108	0.675226725	109	0.459367642	110	0.221111909	111	0.038244248
321_106_107_60-rep1	G	101	-0.005172332	102	0.062349745	103	0.192607072	104	0.40122177	105	0.620896528	106	0.794790314	107	0.860620092	108	0.681430008	109	0.437393133	110	0.207840717	111	0.064162076
321_106_107_61-rep1	G	101	0.06427976	102	0.092902273	103	0.209070723	104	0.482369834	105	0.796836345	106	0.970276647	107	0.959066484	108	0.748806072	109	0.478469964	110	0.22026608	111	0.064313795
321_106_107_62-rep1	G	101	0.075598587	102	0.009406158	103	0.189444439	104	0.42954693	105	0.74780483	106	1.007395248	107	0.908117574	108	0.8364629	109	0.494316362	110	0.23546207	111	0.015166416
321_106_107_63-rep1	G	101	0.021792113	102	-0.03123208	103	0.048380151	104	0.266499049	105	0.538432693	106	0.766201002	107	0.740962128	108	0.647288834	109	0.428487693	110	0.190602269	111	-0.003355034
321_106_107_64-rep1	G	101	-0.005119832	102	0.056214696	103	0.202181696	104	0.420398804	105	0.712268495	106	0.82826599	107	0.927009813	108	0.679949143	109	0.416728106	110	0.188896796	111	0.030927105
321_106_107_65-rep1	G	101	0.032724613	102	0.036464556	103	0.122220469	104	0.377244645	105	0.640858267	106	0.778432666	107	0.937297133	108	0.7230419	109	0.399606914	110	0.113635743	111	0.03026872
321_106_107_66-rep1	G	101	0.021480503	102	-0.011069833	103	0.109743865	104	0.344969896	105	0.664655456	106	0.898939086	107	0.955946959	108	0.831746156	109	0.481167286	110	0.187754943	111	0.004232485
321_106_107_67-rep1	G	101	0.024054562	102	0.083192529	103	0.189452161	104	0.390921519	105	0.645829229	106	0.854329628	107	0.912412272	108	0.734943025	109	0.465979647	110	0.191105614	111	0.065883414
321_106_107_68-rep1	G	101	0.080324116	102	0.151855522	103	0.222007602	104	0.392419316	105	0.635294051	106	0.823908434	107	0.779652654	108	0.680425109	109	0.425136277	110	0.178581041	111	0.011667653
321_106_107_69-rep1	G	101	-0.013099184	102	0.024358937	103	0.07846264	104	0.309850338	105	0.597339412	106	0.752460235	107	0.854929597	108	0.666858256	109	0.421045796	110	0.163273092	111	0.080172483
321_106_107_70-rep1	G	101	0.029830664	102	0.064939917	103	0.170104236	104	0.330448617	105	0.514938822	106	0.651869417	107	0.568377805	108	0.444775058	109	0.278474949	110	0.128845726	111	0.021937324
321_106_107_71-rep1	G	101	-0.068024816	102	-0.007907478	103	0.104420824	104	0.35351441	105	0.674321138	106	0.839887199	107	0.91577612	108	0.769312084	109	0.469055471	110	0.168585227	111	0.062238796
321_106_107_72-rep1	G	101	-0.043387431	102	0.066856557	103	0.135970971	104	0.353707667	105	0.645606775	106	0.884647763	107	0.91001352	108	0.768573942	109	0.464527408	110	0.167080603	111	0.012358892
321_106_107_73-rep1	G	101	0.029657963	102	0.097491941	103	0.188745711	104	0.348086657	105	0.529807633	106	0.714685095	107	0.675863913	108	0.506274282	109	0.307056196	110	0.149118056	111	0.04221233
321_106_107_74-rep1	G	101	0.078521003	102	0.167415458	103	0.234361001	104	0.411582427	105	0.654357623	106	0.867766873	107	0.775190748	108	0.636414196	109	0.398899828	110	0.184559966	111	0.033020261
321_106_107_75-rep1	G	101	-0.041650961	102	0.086933182	103	0.201221383	104	0.425513376	105	0.732038913	106	0.923347534	107	0.930573001	108	0.742705713	109	0.435694811	110	0.185186175	111	0.068888576
321_106_107_76-rep1	G	101	0.003896376	102	-0.031733573	103	0.069363522	104	0.327863229	105	0.648958651	106	0.877773149	107	0.854858535	108	0.803644451	109	0.486360072	110	0.19129442	111	-0.003845833
321_106_107_77-rep1	G	101	0.021022269	102	0.060021963	103	0.217184751	104	0.48423266	105	0.753618005	106	0.973241954	107	0.97860718	108	0.752620725	109	0.427343312	110	0.178969643	111	0.048365549
321_106_107_78-rep1	G	101	-0.054117604	102	-0.071050102	103	0.075764502	104	0.379583798	105	0.740520652	106	0.914750016	107	1.064195576	108	0.791171849	109	0.464355596	110	0.178890965	111	0.064344609
321_106_107_79-rep1	G	101	0.041237738	102	0.025401826	103	0.117044269	104	0.34212629	105	0.582283701	106	0.776374294	107	0.774522091	108	0.675933566	109	0.419252758	110	0.18043532	111	0.003629716
321_106_107_80-rep1	G	101	0.047621899	102	0.088842301	103	0.188522848	104	0.347127828	105	0.549620644	106	0.675487222	107	0.581958848	108	0.478421614	109	0.289672234	110	0.123059385	111	0.026279941
321_106_107_81-rep1	G	101	0.09310307	102	0.166180076	103	0.280133569	104	0.46856731	105	0.731988553	106	0.822637576	107	0.883383863	108	0.678972136	109	0.419668532	110	0.197037427	111	0.05640886
321_106_107_82-rep1	G	101	0.06528044	102	0.044172683	103	0.140276443	104	0.368409941	105	0.665364234	106	0.843512622	107	0.895523628	108	0.723343072	109	0.43885569	110	0.206049491	111	0.039586088
321_106_107_83-rep1	G	101	0.023927893	102	0.132917955	103	0.20402049	104	0.405940772	105	0.605696976	106	0.740810442	107	0.721456493	108	0.541528271	109	0.299410124	110	0.140019453	111	0.045056626
321_106_107_84-rep1	G	101	-0.069308838	102	-0.017116883	103	0.079164297	104	0.301704598	105	0.52263032	106	0.658820788	107	0.70666492	108	0.514927485	109	0.264496292	110	0.072033907	111	0.025018091
321_106_107_85-rep1	G	101	0.05090709	102	0.082773497	103	0.192150358	104	0.391755154	105	0.579916328	106	0.739058651	107	0.626040251	108	0.503758546	109	0.317986405	110	0.171800181	111	0.03281464
321_106_107_86-rep1	G	101	0.051700405	102	0.088914917	103	0.225968009	104	0.429605488	105	0.707300788	106	0.922871309	107	0.877750875	108	0.761419291	109	0.476530876	110	0.236565969	111	0.024048445
321_106_107_87-rep1	G	101	-0.129387373	102	-0.026577337	103	0.147820892	104	0.453094166	105	0.793594979	106	0.894523388	107	0.909267571	108	0.698158216	109	0.362984946	110	0.099480081	111	0.010982464
321_106_107_88-rep1	G	101	-0.146962089	102	-0.041367058	103	0.114116563	104	0.398046282	105	0.687495079	106	0.861673267	107	0.963410431	108	0.70785038	109	0.375980581	110	0.074132089	111	0.043353297		
321_106_107_89-rep1	G	101	-0.012879321	102	0.048061975	103	0.122126812	104	0.281410128	105	0.469187137	106	0.625365169	107	0.613917331	108	0.453454045	109	0.283005129	110	0.118770517	111	0.031614379		
321_106_107_90-rep1	G	101	0.006838669	102	0.001882576	103	0.090292539	104	0.316567795	105	0.641299706	106	0.931477576	107	0.881929654	108	0.792792308	109	0.480515216	110	0.21262583	111	0.027469958		
321_106_107_91-rep1	G	101	0.021410055	102	-0.003504415	103	0.126213793	104	0.391685062	105	0.65254201	106	0.845083438	107	0.762315725	108	0.621287366	109	0.382169421	110	0.163728547	111	-0.008146234		
321_106_107_92-rep1	G	101	0.033657667	102	0.041787864	103	0.185409518	104	0.437131886	105	0.746878357	106	0.931707477	107	0.997803677	108	0.769006339	109	0.408365859	110	0.096017943	111	0.009923672		
321_106_107_93-rep1	G	101	-0.021117642	102	-0.005018235	103	0.155239323	104	0.439044125	105	0.706042957	106	0.950174767	107	0.936540199	108	0.743662971	109	0.445739518	110	0.182224548	111	0.027682656		
321_106_107_94-rep1	G	101	0.100588923	102	0.145346857	103	0.23990546	104	0.389484486	105	0.549304818	106	0.682722774	107	0.643755863	108	0.50542886	109	0.314860181	110	0.168580318	111	0.043201331		
321_106_107_95-rep1	G	101	-0.037739121	102	0.046718108	103	0.141945196	104	0.323294184	105	0.542124576	106	0.7122894	107	0.735746176	108	0.581432483	109	0.359932944	110	0.154961725	111	0.051704757		
321_106_107_96-rep1	G	101	0.019053212	102	0.139376487	103	0.185678726	104	0.336018138	105	0.491057839	106	0.617198889	107	0.664683238	108	0.511874055	109	0.343659814	110	0.18209779	111	0.075633404		
321_106_107_97-rep1	G	101	0.057428941	102	0.005944697	103	0.146797977	104	0.422931106	105	0.662431823	106	0.893327026	107	0.878026213	108	0.715904756	109	0.426349322	110	0.192313526	111	-0.013387736		
321_106_107_98-rep1	G	101	0.027206737	102	0.088245787	103	0.201851733	104	0.379166362	105	0.614401717	106	0.718765365	107	0.727973012	108	0.498389943	109	0.280710858	110	0.12176927	111	0.052423537		
321_106_107_99-rep1	G	101	-0.04425602	102	-0.065140207	103	0.100228786	104	0.352746539	105	0.705312895	106	0.957622536	107	0.936527445	108	0.879599405	109	0.519809658	110	0.177398578	111	-0.029269761		
321_106_107_100-rep1	G	101	0.039990075	102	0.130773275	103	0.212470768	104	0.430925612	105	0.682422393	106	0.801474936	107	0.895186612	108	0.679759548	109	0.436297489	110	0.224154647	111	0.096065175		
188_135_136_1-rep1	G	129	-0.070534701	130	-0.015742773	131	0.065468926	132	0.215694674	133	0.377215814	134	0.622841411	135	0.806189331	136	0.792132169	137	0.498113312	138	0.203683267	139	0.038846041	140	0.044401728
188_135_136_2-rep1	G	129	0.059962161	130	0.171190141	131	0.213372335	132	0.293361136	133	0.397008874	134	0.608837685	135	0.711744402	136	0.722342923	137	0.440450021	138	0.212045179	139	0.081798639	140	0.037291246
188_135_136_3-rep1	G	129	0.092044781	130	0.162643113	131	0.204921339	132	0.280666369	133	0.399889801	134	0.572190185	135	0.711876492	136	0.635894601	137	0.435064219	138	0.178687684	139	0.086601341	140	0.01034773
188_135_136_4-rep1	G	129	-0.001909567	130	0.00471429	131	0.096547436	132	0.265373188	133	0.459671447	134	0.682126803	135	0.921086933	136	0.858128226	137	0.632494975	138	0.304925516	139	0.08248441	140	0.01215514
188_135_136_5-rep1	G	129	0.071109804	130	0.139662492	131	0.213373179	132	0.302498896	133	0.436664541	134	0.612659659	135	0.796138205	136	0.689367881	137	0.521108392	138	0.261463405	139	0.11524446	140	0.040402882
188_135_136_6-rep1	G	129	-0.12824007	130	-0.018886135	131	0.056889971	132	0.193794189	133	0.370357481	134	0.637122357	135	0.800187534	136	0.878086112	137	0.576883631	138	0.22603958	139	0.02425127	140	0.046301365
188_135_136_7-rep1	G	129	-0.016259887	130	0.071228326	131	0.172145176	132	0.333343312	133	0.502207232	134	0.793465881	135	0.974250984	136	0.927069232	137	0.660747896	138	0.278247754	139	0.099176018	140	0.054863452
188_135_136_8-rep1	G	129	0.052969229	130	0.093642792	131	0.187419659	132	0.307880648	133	0.419226652	134	0.569860699	135	0.789965507	136	0.706553086	137	0.548510133	138	0.272613718	139	0.091670454	140	0.022520277
188_135_136_9-rep1	G	129	0.002317899	130	-0.013978873	131	0.04691911	132	0.125192523	133	0.281257995	134	0.503825498	135	0.741080299	136	0.801919306	137	0.577582211	138	0.270837515	139	0.06580767	140	0.008567601
188_135_136_10-rep1	G	129	0.057715262	130	0.091334783	131	0.19729162	132	0.367542623	133	0.520468372	134	0.7859845	135	1.02398198	136	0.996943911	137	0.65968494	138	0.330506596	139	0.079479646	140	0.046046069
188_135_136_11-rep1	G	129	0.056417738	130	0.082582806	131	0.167096943	132	0.238767099	133	0.370451607	134	0.568242864	135	0.749109519	136	0.637616947	137	0.45970602	138	0.216499871	139	0.100696429	140	-0.028849664
188_135_136_12-rep1	G	129	0.09887774	130	0.083682251	131	0.157659972	132	0.295330047	133	0.448790131	134	0.688060389	135	0.897175521	136	0.756061706	137	0.588001358	138	0.232033026	139	0.055606207	140	-0.044647591
188_135_136_13-rep1	G	129	0.052894033	130	0.088604221	131	0.164905719	132	0.233914968	133	0.347323531	134	0.510851828	135	0.696557663	136	0.634753811	137	0.454463854	138	0.216534762	139	0.104534731	140	0.012798349
188_135_136_14-rep1	G	129	-0.032500563	130	0.065239255	131	0.163066983	132	0.299276105	133	0.467641567	134	0.725089241	135	0.905930319	136	0.911277341	137	0.628919184	138	0.276331748	139	0.082118182	140	0.067224648
188_135_136_15-rep1	G	129	-0.078087264	130	0.033685758	131	0.120557946	132	0.216516244	133	0.410216856	134	0.658478571	135	0.938661626	136	0.892453045	137	0.586977445	138	0.239455663	139	0.017957936	140	0.022213127
188_135_136_16-rep1	G	129	0.048028388	130	0.064263047	131	0.119785038	132	0.214075658	133	0.344140734	134	0.533262649	135	0.650930611	136	0.622559683	137	0.403786844	138	0.194632352	139	0.083229678	140	0.018542688
188_135_136_17-rep1	G	129	-0.038400289	130	-0.038193769	131	0.066605709	132	0.149768039	133	0.289312633	134	0.506902741	135	0.751602513	136	0.787437551	137	0.603829813	138	0.293774553	139	0.06201753	140	0.015840135
188_135_136_18-rep1	G	129	0.081578548	130	0.015198159	131	0.113601172	132	0.21107558	133	0.39377998	134	0.645076979	135	0.93001333	136	0.885004264	137	0.743712919	138	0.319712274	139	0.050676552	140	-0.102395115
188_135_136_19-rep1	G	129	-0.013100089	130	0.00736427	131	0.082810507	132	0.20259435	133	0.328987794	134	0.582784798	135	0.741834322	136	0.884639048	137	0.626077971	138	0.308612423	139	0.069733891	140	0.049887365
188_135_136_20-rep1	G	129	0.035710392	130	-0.018433925	131	0.073710378	132	0.191451948	133	0.337389907	134	0.565165559	135	0.83635737	136	0.877124372	137	0.656278247	138	0.300992128	139	0.066057154	140	0.014461955
188_135_136_21-rep1	G	129	-0.058830592	130	-0.019339151	131	0.077575328	132	0.209424033	133	0.321911698	134	0.574728151	135	0.745894298	136	0.68808552	137	0.454771287	138	0.181080852	139	0.02419269	140	0.007538992
188_135_136_22-rep1	G	129	0.029194032	130	0.084930219	131	0.215816123	132	0.348167677	133	0.482433793	134	0.736702889	135	0.980107714	136	0.902391229	137	0.668886749	138	0.264891423	139	0.066328687	140	-0.021288685
188_135_136_23-rep1	G	129	0.037757821	130	0.125322059	131	0.168077219	132	0.243770569	133	0.36397703	134	0.56409998	135	0.784985421	136	0.79100273	137	0.59646499	138	0.294272445	139	0.10006755	140	0.063736756
188_135_136_24-rep1	G	129	0.007818392	130	0.098752823	131	0.144941492	132	0.283954491	133	0.454974844	134	0.700293988	135	0.908979868	136	0.890519925	137	0.65861835	138	0.325930833	139	0.136821071	140	0.05166166
188_135_136_25-rep1	G	129	0.040802941	130	0.002587223	131	0.101178727	132	0.211234846	133	0.456651296	134	0.748436354	135	1.005725556	136	0.966578757	137	0.7407251	138	0.352618866	139	0.040414558	140	-0.047240271
188_135_136_26-rep1	G	129	0.064238595	130	0.045839322	131	0.117921363	132	0.251182952	133	0.448988546	134	0.634386671	135	0.897518862	136	0.852818475	137	0.698090629	138	0.318487927	139	0.045747373	140	-0.041507394
188_135_136_27-rep1	G	129	-0.014441784	130	-0.038325805	131	0.030245704	132	0.170843479	133	0.34577373	134	0.602367009	135	0.920474359	136	0.85819337	137	0.640316819	138	0.252847863	139	-0.012452537	140	-0.063706833
188_135_136_28-rep1	G	129	-0.078474713	130	-0.097397281	131	0.015873076	132	0.223531067	133	0.417734487	134	0.69105614	135	0.864833126	136	1.005538814	137	0.680296533	138	0.225558673	139	-0.030156778	140	-0.026743111
188_135_136_29-rep1	G	129	0.001810213	130	-0.062602932	131	0.016601439	132	0.132580112	133	0.292242359	134	0.506853683	135	0.725414238	136	0.72501045	137	0.56792298	138	0.25209309	139	0.055117957	140	0.01497773
188_135_136_30-rep1	G	129	0.013958502	130	0.056301611	131	0.120780385	132	0.262404824	133	0.389861477	134	0.640438336	135	0.857346056	136	0.787786787	137	0.619096646	138	0.302073926	139	0.051024239	140	-0.019862481
188_135_136_31-rep1	G	129	-0.042137745	130	0.091764648	131	0.192020821	132	0.288911767	133	0.455084038	134	0.711267676	135	0.917820264	136	0.91064441	137	0.623412364	138	0.281496178	139	0.052210063	140	0.040377183
188_135_136_32-rep1	G	129	-0.071537951	130	-0.040278691	131	0.075786292	132	0.177329971	133	0.349726376	134	0.659510185	135	0.876189086	136	0.849425395	137	0.553381908	138	0.216548858	139	0.027021099	140	-7.81E-05
188_135_136_33-rep1	G	129	0.027328365	130	0.105401319	131	0.170853111	132	0.327677309	133	0.472568973	134	0.715696775	135	0.95368256	136	0.941715973	137	0.671639909	138	0.338198481	139	0.149181871	140	0.056203262
188_135_136_34-rep1	G	129	-0.034178954	130	-0.006024736	131	0.134909333	132	0.31811059	133	0.499769713	134	0.857372927	135	1.100529091	136	1.07044766	137	0.762938621	138	0.284386801	139	-0.022701709	140	-0.074651764
188_135_136_35-rep1	G	129	-0.112116517	130	-0.039042722	131	0.030907262	132	0.217967155	133	0.427173595	134	0.816864338	135	1.131336122	136	1.075879985	137	0.873916869	138	0.355032582	139	0.018569246	140	-0.071755303
188_135_136_36-rep1	G	129	0.000325307	130	-0.041835432	131	0.041642923	132	0.232511232	133	0.453369194	134	0.738416979	135	0.996758823	136	0.981406136	137	0.700745044	138	0.271697055	139	0.037788934	140	0.017999685
188_135_136_37-rep1	G	129	0.076077997	130	0.140921584	131	0.224460568	132	0.316433556	133	0.444871348	134	0.610458503	135	0.783560875	136	0.673924697	137	0.469251801	138	0.249145297	139	0.100666868	140	0.035198769
188_135_136_38-rep1	G	129	0.019647238	130	0.065829702	131	0.158694051	132	0.280712694	133	0.458948161	134	0.689994188	135	0.961962153	136	0.96136171	137	0.626816808	138	0.275020069	139	0.066222981	140	0.05952879
188_135_136_39-rep1	G	129	0.057522919	130	0.153319838	131	0.218357571	132	0.29778845	133	0.441642441	134	0.606612169	135	0.793181908	136	0.788402389	137	0.580930656	138	0.300517152	139	0.147338148	140	0.043483459
188_135_136_40-rep1	G	129	-0.024042997	130	0.114853834	131	0.201811326	132	0.312209346	133	0.449500736	134	0.676921481	135	0.820205539	136	0.81257284	137	0.556388396	138	0.270666708	139	0.089233018	140	0.05819249
188_135_136_41-rep1	G	129	0.063202547	130	0.081854314	131	0.141949599	132	0.298870668	133	0.463514617	134	0.679444787	135	0.953034015	136	0.849077995	137	0.676785484	138	0.342497332	139	0.091353955	140	-0.028066409
188_135_136_42-rep1	G	129	0.093497254	130	0.119898998	131	0.170280148	132	0.28675164	133	0.431172294	134	0.588295626	135	0.786474155	136	0.721014471	137	0.524540686	138	0.290491	139	0.12332495	140	0.042779263
188_135_136_43-rep1	G	129	0.00198287	130	0.060630002	131	0.093467812	132	0.189351438	133	0.278961504	134	0.454951123	135	0.601497039	136	0.688834355	137	0.493529942	138	0.262578865	139	0.102889414	140	0.079558071
188_135_136_44-rep1	G	129	0.020161653	130	-0.035018873	131	0.042157847	132	0.2052849	133	0.435431263	134	0.767233429	135	1.060426091	136	1.02782551	137	0.760911006	138	0.328355985	139	0.112956932	140	0.01385489
188_135_136_45-rep1	G	129	-0.004346335	130	0.017061565	131	0.132360313	132	0.257818366	133	0.389311872	134	0.654088485	135	0.888539943	136	0.777034222	137	0.612273456	138	0.236435828	139	0.026064096	140	-0.029683047
188_135_136_46-rep1	G	129	-0.044729939	130	-0.041279521	131	0.053405963	132	0.216237763	133	0.386941191	134	0.706352894	135	0.931983057	136	0.981022671	137	0.668423308	138	0.305509028	139	0.078966683	140	0.030022718
188_135_136_47-rep1	G	129	0.083884929	130	0.031055175	131	0.164283207	132	0.328447977	133	0.539052085	134	0.783618168	135	1.031231778	136	1.011602061	137	0.788280022	138	0.33460579	139	0.044669751	140	-0.027985929
188_135_136_48-rep1	G	129	0.03286849	130	0.056224814	131	0.14901144	132	0.240046637	133	0.352544779	134	0.533051729	135	0.773835613	136	0.827058713	137	0.642246817	138	0.326539038	139	0.113081246	140	0.04261726
188_135_136_49-rep1	G	129	-0.14217992	130	-0.154426307	131	-0.052308246	132	0.05324633	133	0.2700605	134	0.634504062	135	0.73596715	136	0.866941138	137	0.586007939	138	0.138131511	139	-0.091637344	140	-0.010373631
188_135_136_50-rep1	G	129	0.031293128	130	0.097256678	131	0.133990073	132	0.258161337	133	0.367450551	134	0.548827821	135	0.768129265	136	0.776849966	137	0.546155034	138	0.252844167	139	0.097084313	140	0.023168841
188_135_136_51-rep1	G	129	0.12378915	130	0.145638507	131	0.209006026	132	0.317994938	133	0.443822123	134	0.640645507	135	0.746846584	136	0.650506547	137	0.468810043	138	0.217903083	139	0.108158332	140	0.006435317
188_135_136_52-rep1	G	129	0.041677944	130	0.104680443	131	0.176121182	132	0.282325427	133	0.421968831	134	0.607360482	135	0.852543246	136	0.826840005	137	0.63519459	138	0.343438704	139	0.127266555	140	0.049761802
188_135_136_53-rep1	G	129	0.010849228	130	0.081350985	131	0.138062546	132	0.187538415	133	0.268563485	134	0.389090131	135	0.567064134	136	0.603569231	137	0.419935228	138	0.232310459	139	0.107619339	140	0.060379375
188_135_136_54-rep1	G	129	0.013509806	130	0.124178506	131	0.176631714	132	0.273097559	133	0.361127091	134	0.555774568	135	0.720440501	136	0.77395486	137	0.541824431	138	0.273309335	139	0.05614407	140	0.049618149
188_135_136_55-rep1	G	129	0.00338005	130	0.083492139	131	0.154050878	132	0.236294999	133	0.392644343	134	0.630390055	135	0.745014043	136	0.792502355	137	0.521784518	138	0.249195635	139	0.075103695	140	0.070492634
188_135_136_56-rep1	G	129	0.061207163	130	0.163739754	131	0.250477615	132	0.341725458	133	0.460259836	134	0.672926602	135	0.882361852	136	0.888848496	137	0.678575942	138	0.321337023	139	0.080618557	140	0.003224519
188_135_136_57-rep1	G	129	-0.008083965	130	0.026576145	131	0.111630317	132	0.232040182	133	0.363859014	134	0.564381821	135	0.742212575	136	0.678805536	137	0.439443787	138	0.210027118	139	0.052724726	140	0.028155329
188_135_136_58-rep1	G	129	-0.032980922	130	0.071802708	131	0.135340823	132	0.274183482	133	0.422593791	134	0.684971368	135	0.870297048	136	0.801732079	137	0.544036443	138	0.246053447	139	0.101342106	140	0.026179448
188_135_136_59-rep1	G	129	0.021981222	130	0.117578646	131	0.190789277	132	0.284304778	133	0.390480795	134	0.630566244	135	0.770085039	136	0.72847669	137	0.464653731	138	0.201422409	139	0.05390694	140	0.03374343
188_135_136_60-rep1	G	129	-0.026038943	130	0.100424155	131	0.149157484	132	0.274925956	133	0.380799811	134	0.575877331	135	0.777989051	136	0.798168124	137	0.501716902	138	0.212736016	139	0.062051706	140	0.045868147
188_135_136_61-rep1	G	129	0.035684997	130	0.132835052	131	0.184774821	132	0.234844473	133	0.312008398	134	0.445429737	135	0.568609714	136	0.61919847	137	0.427034677	138	0.241108346	139	0.086699641	140	0.045893789
188_135_136_62-rep1	G	129	0.041085387	130	0.137721529	131	0.208330452	132	0.287204138	133	0.405698942	134	0.594136608	135	0.770932741	136	0.83020689	137	0.578982418	138	0.261609501	139	0.037230686	140	0.031305961
188_135_136_63-rep1	G	129	-0.080406566	130	-0.061976438	131	0.053207592	132	0.258101407	133	0.434027065	134	0.783419245	135	1.044839181	136	1.07131309	137	0.672060826	138	0.191811703	139	-0.005082072	140	0.042691976
188_135_136_64-rep1	G	129	0.079780928	130	0.0515323	131	0.166599598	132	0.269404186	133	0.404696772	134	0.639140865	135	0.806851529	136	0.729684627	137	0.534172095	138	0.265807105	139	0.111752448	140	-0.007421953
188_135_136_65-rep1	G	129	0.123743309	130	0.14265803	131	0.17788831	132	0.272697971	133	0.426957693	134	0.605758752	135	0.762327154	136	0.639720152	137	0.48021215	138	0.230910879	139	0.099137258	140	-0.012211618
188_135_136_66-rep1	G	129	0.022636172	130	0.092970693	131	0.166100757	132	0.238302846	133	0.334243038	134	0.490025004	135	0.604580168	136	0.517407919	137	0.35086673	138	0.168175724	139	0.097886063	140	0.033030279
188_135_136_67-rep1	G	129	-0.021038888	130	-0.012369668	131	0.058473688	132	0.176736834	133	0.368825513	134	0.625802451	135	0.853030033	136	0.870235249	137	0.666088044	138	0.307382352	139	0.048195793	140	0.005151238
188_135_136_68-rep1	G	129	-0.08232899	130	0.114852816	131	0.221655881	132	0.332731219	133	0.469332864	134	0.695388303	135	0.817521391	136	0.914050224	137	0.578513242	138	0.289441603	139	0.105052205	140	0.116142802
188_135_136_69-rep1	G	129	0.158549917	130	0.105471899	131	0.163717973	132	0.353647323	133	0.547270906	134	0.919524921	135	1.181010939	136	1.060545254	137	0.840494847	138	0.351444115	139	0.055387929	140	-0.053211737
188_135_136_70-rep1	G	129	0.047763128	130	0.070283469	131	0.128506096	132	0.225843088	133	0.352333358	134	0.580425574	135	0.844340998	136	0.795715715	137	0.671522791	138	0.318990942	139	0.0571621	140	-0.024827557
188_135_136_71-rep1	G	129	0.017259197	130	0.089865134	131	0.175480437	132	0.283008126	133	0.414157744	134	0.664089539	135	0.869151502	136	0.854575972	137	0.613870605	138	0.268062182	139	0.043110846	140	0.017063106
188_135_136_72-rep1	G	129	0.068821855	130	0.006596336	131	0.102397891	132	0.222972012	133	0.379078772	134	0.564832618	135	0.81567706	136	0.715583093	137	0.585282818	138	0.26472519	139	0.063886348	140	-0.034148432
188_135_136_73-rep1	G	129	-0.029482751	130	-0.024094395	131	0.049946277	132	0.245213471	133	0.452833821	134	0.762459114	135	0.962969845	136	0.972784498	137	0.678687491	138	0.267015064	139	0.046209717	140	0.016717454
188_135_136_74-rep1	G	129	0.081722834	130	0.048005235	131	0.132466293	132	0.280754859	133	0.442338421	134	0.68864984	135	0.860554059	136	0.805170926	137	0.612685634	138	0.287644928	139	0.114526763	140	-0.025837338
188_135_136_75-rep1	G	129	0.02320371	130	0.012515629	131	0.068813173	132	0.259178329	133	0.448101439	134	0.750378953	135	0.994693608	136	0.918829398	137	0.635233925	138	0.273567933	139	0.033479579	140	-0.008212845
188_135_136_76-rep1	G	129	0.006454677	130	0.031572524	131	0.131856503	132	0.253029186	133	0.446408972	134	0.772332187	135	0.978128505	136	1.048989681	137	0.698109621	138	0.298772291	139	0.053428729	140	0.021320964
188_135_136_77-rep1	G	129	-0.020527606	130	0.068464288	131	0.142647853	132	0.220041127	133	0.323279978	134	0.489286191	135	0.691888978	136	0.728924763	137	0.48195789	138	0.244515782	139	0.071944762	140	0.047266288
188_135_136_78-rep1	G	129	-0.027814428	130	0.029365276	131	0.077571712	132	0.214708037	133	0.393878637	134	0.635409146	135	0.779701104	136	0.810782717	137	0.548695393	138	0.211953855	139	0.038581591	140	0.018948116
188_135_136_79-rep1	G	129	-0.071431461	130	0.115786638	131	0.181346897	132	0.295736539	133	0.462589378	134	0.648890815	135	0.822124165	136	0.908996712	137	0.6028304	138	0.299276806	139	0.087785607	140	0.10364905
188_135_136_80-rep1	G	129	0.106483746	130	0.172509453	131	0.240814151	132	0.355146762	133	0.476637669	134	0.70009723	135	0.831824849	136	0.775308875	137	0.523811178	138	0.270129358	139	0.140987444	140	0.0448209
188_135_136_81-rep1	G	129	0.063775	130	0.132284667	131	0.189958052	132	0.285964825	133	0.413821421	134	0.590286541	135	0.68854736	136	0.621455494	137	0.430529702	138	0.198214434	139	0.10080408	140	0.019638638
188_135_136_82-rep1	G	129	0.036397198	130	0.014100895	131	0.109589905	132	0.23675822	133	0.409066174	134	0.625083949	135	0.915639211	136	0.867255763	137	0.697722773	138	0.328287307	139	0.054272839	140	0.011605992
188_135_136_83-rep1	G	129	-0.071922139	130	-0.015625865	131	0.060382727	132	0.193439738	133	0.375045504	134	0.62233059	135	0.742099074	136	0.770349018	137	0.449246868	138	0.160114745	139	0.021262779	140	0.029563594
188_135_136_84-rep1	G	129	-0.021287134	130	0.069403776	131	0.152224456	132	0.277865106	133	0.404902768	134	0.64189669	135	0.888844536	136	0.909787032	137	0.66371378	138	0.287921791	139	0.056151202	140	0.036990085
188_135_136_85-rep1	G	129	-0.020785746	130	-0.048892219	131	0.035666878	132	0.185400009	133	0.404622693	134	0.680132813	135	0.954416896	136	0.871733767	137	0.693846764	138	0.300937072	139	0.046837406	140	-0.070798426
188_135_136_86-rep1	G	129	-0.006054104	130	0.022144379	131	0.08773787	132	0.181347815	133	0.326832361	134	0.513575868	135	0.725863425	136	0.748350506	137	0.573985895	138	0.321999176	139	0.097167952	140	0.025074261
188_135_136_87-rep1	G	129	-0.00907945	130	0.063200958	131	0.130797987	132	0.22262462	133	0.330862285	134	0.478361045	135	0.648127622	136	0.693384509	137	0.486095864	138	0.256910151	139	0.105966975	140	0.056678916
188_135_136_88-rep1	G	129	-0.014124381	130	0.096187953	131	0.162034432	132	0.282960048	133	0.416842168	134	0.614590179	135	0.840804777	136	0.847714136	137	0.573510541	138	0.305911855	139	0.095029152	140	0.060365735
188_135_136_89-rep1	G	129	-0.004528626	130	0.026230841	131	0.129137409	132	0.279765803	133	0.42505883	134	0.658051299	135	0.885198655	136	0.864457402	137	0.604033275	138	0.260293837	139	0.03638696	140	0.005612509
188_135_136_90-rep1	G	129	0.017392329	130	-0.042481763	131	0.072733604	132	0.187808031	133	0.361728698	134	0.532494581	135	0.757234257	136	0.816006315	137	0.582906513	138	0.299620783	139	0.056207272	140	0.00681831
188_135_136_91-rep1	G	129	0.043094526	130	0.113559981	131	0.167570286	132	0.238086838	133	0.359565624	134	0.491823972	135	0.697813815	136	0.678011821	137	0.489955395	138	0.270265739	139	0.121918139	140	0.058866044
188_135_136_92-rep1	G	129	0.045279052	130	-0.018149743	131	0.053644339	132	0.185217884	133	0.356755699	134	0.599142729	135	0.855184495	136	0.759368619	137	0.572297086	138	0.269844953	139	0.078312846	140	-0.003431947
188_135_136_93-rep1	G	129	0.027466648	130	0.071659149	131	0.142370949	132	0.238784543	133	0.414820203	134	0.611460541	135	0.832416232	136	0.724416278	137	0.639613025	138	0.296534576	139	0.062320719	140	-0.064908761
188_135_136_94-rep1	G	129	0.049424429	130	0.158801434	131	0.18702633	132	0.281580948	133	0.360708482	134	0.507673544	135	0.666101539	136	0.692510917	137	0.458402106	138	0.258003461	139	0.130287601	140	0.080813
188_135_136_95-rep1	G	129	0.06417074	130	0.107080636	131	0.179459468	132	0.254353125	133	0.388906749	134	0.570486868	135	0.839529066	136	0.756395517	137	0.600117714	138	0.333873026	139	0.124240219	140	-0.016761549
188_135_136_96-rep1	G	129	0.033035776	130	0.071044779	131	0.134813191	132	0.214188608	133	0.354491991	134	0.534868832	135	0.71264804	136	0.726304182	137	0.525659682	138	0.294745694	139	0.144547352	140	0.058253291
188_135_136_97-rep1	G	129	0.015559393	130	0.087929976	131	0.125738405	132	0.198144153	133	0.315898428	134	0.5042201	135	0.724077956	136	0.734480667	137	0.524566081	138	0.28973019	139	0.106927284	140	0.069846306
188_135_136_98-rep1	G	129	0.010007116	130	0.100773782	131	0.176441817	132	0.244499995	133	0.374837989	134	0.540938576	135	0.76017909	136	0.746255825	137	0.555592953	138	0.300044792	139	0.110061678	140	0.056749851
188_135_136_99-rep1	G	129	-0.004150172	130	-0.004353169	131	0.099547064	132	0.228932731	133	0.353751896	134	0.559287454	135	0.737858809	136	0.718034526	137	0.462915951	138	0.166562951	139	0.060448256	140	0.013505034
188_135_136_100-rep1	G	129	-0.084641467	130	0.008954925	131	0.063983107	132	0.189083724	133	0.352639519	134	0.595485622	135	0.75902138	136	0.848781492	137	0.584389449	138	0.250616352	139	0.029889276	140	0.035878659
