# Supplementary material for: PeakSeeker: a program for interpreting genotypes of mononucleotide repeats
Source: BMC Res Notes. 2009 Feb 3;2:17. doi: 10.1186/1756-0500-2-17 (PMC2645428; doi:10.1186/1756-0500-2-17)
Supplement: Additional File 1 — PeakSeeker_V1. PeakSeeker v1.0 program Perl scripts and Perl libraries, with example data. [file 1756-0500-2-17-S1.zip › PeakSeeker_V1/Library.pm]

package Library;

use PeakPattern;
use strict;

sub new {
    my $class   = shift;
    my $libfile = shift;

    if ( ! -f $libfile ) {
        warn "Error: can't open $libfile!\n";
    }

    # read in data from the library file
    #my $libfile = 'test/lib1.txt';
    open FILE, "<$libfile" or die $!;
    my @file = <FILE>;
    close FILE or die $!;
    
    # parse the data from the file
    my $self = {};
    my $firstline = shift @file;
    chomp $firstline;
    my @lib_column_names = split /\s+/, $firstline;

    foreach my $line (@file) {
        chomp $line;
        my @elements = split /\s+/, $line;    
        if ( scalar(@elements) != 5 ) {
            warn "Error in line:\n $line!\n";
        }
    
        my $id = shift @elements; # id is the leftmost element
        my $i = 1;
        foreach my $e (@elements) {
            $self->{ $lib_column_names[$i] }{ $id } = $e;
            $i++;
        }
        push @{ $self->{ids} }, $id;
    }

    bless $self, $class;
    return $self;
}

sub make_peaks {
    my $self = shift;
    my $datafile = shift;

    if ( ! -f $datafile ) {
        warn "Error; Can't open file named '$datafile'!\n";
        exit 1;
    }

    open FILE, "$datafile" or die $!;
    my @file = <FILE>;
    close FILE or die $!;
    
    # remove first line from @file
    my $firstline = shift @file;
    
    my @peaks; # list of PeakPattern objects
    foreach my $line (@file) {
        if ( $line =~ /^\s*$/ ) { next }; # skip blank lines
    
        my $peak = PeakPattern->new_from_line( $line );
        $peak->round_peak_positions;
        #$peak->filter_noisy_peaks;

        # using the library file, dissect this PeakPattern into a separate lists of peaks
        my @new_peaks = @{ $peak->dissect_peak_patterns( $self ) };

        push @peaks, @new_peaks;
    }
    
    return \@peaks;
}

# returns a list of the unique identifiers for the loci in this library
sub get_id_list {
    my $self = shift;
    return $self->{ids};
}

# takes an id as argument, returns dye color of that id.
sub get_dye_color {
    my $self = shift;
    my $id   = shift;

    if ( !defined $self->{dye_color}{$id} ) {
        #use Data::Dumper::Simple;
        print "Error with dye_color in Library.pm.\n";
        #print Dumper( $self );
    }
    return $self->{dye_color}{$id};
}

# takes an id as argument, returns the size range of that id.
sub get_minsize {
    my $self = shift;
    my $id   = shift;
    return $self->{minsize}{$id};
}
sub get_maxsize {
    my $self = shift;
    my $id   = shift;
    return $self->{maxsize}{$id};
}

# takes an id as argument, returns the repeat size for that id (should be 1).
sub get_repeat_size {
    my $self = shift;
    my $id   = shift;
    return $self->{repeat_size}{$id};
}

1;
