# Supplementary material for: PeakSeeker: a program for interpreting genotypes of mononucleotide repeats
Source: BMC Res Notes. 2009 Feb 3;2:17. doi: 10.1186/1756-0500-2-17 (PMC2645428; doi:10.1186/1756-0500-2-17)
Supplement: Additional File 1 — PeakSeeker_V1. PeakSeeker v1.0 program Perl scripts and Perl libraries, with example data. [file 1756-0500-2-17-S1.zip › PeakSeeker_V1/Peak.pm]

package Peak;

# makes a new object using a given position and height.
sub new {
    my $class    = shift;
    my $position = shift;
    my $height   = shift;

    my $self = {};
    $self->{position} = $position;
    $self->{height}   = $height;

    bless $self, $class;

    return $self;
}

sub get_position {
    my $self = shift;
    return $self->{position};
}

sub get_height {
    my $self = shift;
    return $self->{height};
}

sub set_height {
    my $self   = shift;
    my $height = shift;
    $self->{height} = $height;

    return $self;
}

sub set_position {
    my $self = shift;
    my $position = shift;
    $self->{position} = $position;

    return $self;
}

1;
