# Supplementary material for: PeakSeeker: a program for interpreting genotypes of mononucleotide repeats
Source: BMC Res Notes. 2009 Feb 3;2:17. doi: 10.1186/1756-0500-2-17 (PMC2645428; doi:10.1186/1756-0500-2-17)
Supplement: Additional File 1 — PeakSeeker_V1. PeakSeeker v1.0 program Perl scripts and Perl libraries, with example data. [file 1756-0500-2-17-S1.zip › PeakSeeker_V1/PeakPattern.pm]

package PeakPattern;

use Peak;

my $kill_replication_tags = 1;
my $MAX_SCORE   = 6;
my $GAMMA_RATE   = 29.801447;
my $GAMMA_SHAPE  = 43.743393;
my $PRIOR_MEDIAN = 1.4;
my $PRIOR_WEIGHT  = 1.5;
my $lm_dir = 'lm/';

sub define_likely_loci {
  my $self   = shift;
  my $lm_dir = shift;

  # MOTIF-FINDING: We need to define two loci, $m and $n. Evaluate each
  # position of the PeakPattern for $m and $n, and return the most likely
  # positions given the data.

  my $locus = $self->get_locus;
  my $cpp1 = ConsensusPeakPattern->new( $locus );
  my $cpp2 = ConsensusPeakPattern->new( $locus );

  if ( !defined $cpp1->get_peaks ) {
    $genotype = [0,0];
    $rsq = "error in ConsensusPeakPattern: no peaks!";
    return [$genotype,$rsq];
  }

  my @peaks   = @{$self->get_peaks};
  my @bounds = sort map { $_->get_position } @peaks;
  for my $i (@bounds) {
    for my $j (@bounds) {
      # 1. Begin evaluation of $i and $j as potential loci by defining
      # ConsensusPeakPattern objects anchored at loci $i and $j.

      #print "evaluating $i and $j\n";
      $cpp1->anchor( $i );
      $cpp2->anchor( $j );

      if ( !-d $lm_dir ) { mkdir $lm_dir };
      if ( !-d "$lm_dir/$locus" ) { mkdir "$lm_dir/$locus" };
      my $fn = "$lm_dir/$locus/" . $self->get_locus . "_" .
               $self->get_sample_name . "_" . $i . "_" . $j;
      push @cleanup_files, $fn;
      open FILE, ">$fn" or die "Error opening file $fn ($!)!\n";

      # get a list of positions for which we have experimental
      # or predicted data.
      my @p1 = map { $_->get_position } @{$cpp1->get_peaks};
      my @p2 = map { $_->get_position } @{$cpp2->get_peaks};
      my @p3 = map { $_->get_position } @{$self->get_peaks};

      my %unique = map { $_ => 1 } (@p1,@p2,@p3);
      my @positions = sort { $a <=> $b } keys %unique;

      # make a file for automated analysis by R.
      my %seen_pos;
      print FILE join "\t", qw/ pos exp pp1 pp2 /, "\n";
      foreach my $pos ( @positions ) {
        # skip positions we've already done.
        if ( exists $seen_pos{$pos} ) { next };

        my $peak  = $self->get_peak_at_pos( $pos );
        my $peak1 = $cpp1->get_peak_at_pos( $pos );
        my $peak2 = $cpp2->get_peak_at_pos( $pos );

        my ($exp_h,$h1, $h2) = (0,0,0);
        if ( defined $peak )  { $exp_h = $peak->get_height; }
        if ( defined $peak1 ) { $h1    = $peak1->get_height; }
        if ( defined $peak2 ) { $h2    = $peak2->get_height; }

        print FILE join "\t", ($pos,$exp_h,$h1,$h2), "\n";
        $seen_pos{$pos}++;
      }
      close FILE or die $!;
    }
  }

  # define the bounds to be evaluated for the experiment.
  my $bound_string = join ',', @bounds;
  $bound_string = 'c(' . $bound_string . ')';

  my $script_name = $self->get_locus . $self->get_sample_name . '.R';
  open FILE, ">$lm_dir/$locus/$script_name" or die $!;
  print FILE $self->make_r_script( $bound_string );
  close FILE or die $!;

  my $output;
  if ( -f "$lm_dir/$locus/$script_name.Rout" ) {
    $output = `cat $lm_dir/$locus/$script_name.Rout`;
  } else {
    $output = `cd $lm_dir/$locus/; R --vanilla < $script_name | tee $script_name.Rout`;
  }
  my @lines  = split /\n/, $output;
  my $r_squared = 0;
  my $genotype  = ['X','X'];
  foreach my $line (@lines) {
    if ( $line =~ /\[1\]\s+"(.*)"/ ) {
      my @e = split /\s+/, $1;
      $genotype  = [$e[1],$e[2]];
      $r_squared = $e[3];
    }
  }

  push @cleanup_files, $script_name;
  # don't forget to unlink files.
  #for (@cleanup_files) { unlink($_) };

  # Use a threshold to assign a genotype of X,X to patterns we can't
  # interpret.
  if ( !defined $r_squared || $r_squared eq '' ) {
    $genotype  = ['X','X'];
    $r_squared = $RSQ_THRESHOLD;
  }

  return [$genotype,$r_squared];
}

# makes a new PeakPattern object using a line from the sequencing file.
sub new_from_line {
  my $class = shift;
  my $line  = shift;
  my $self  = {};

  chomp $line;
  # remove blank fields
  my @elements = grep { ! /^\s*$/ } split /\s+/, $line;

  my $sample_name = shift @elements;
  my $dyecolor    = shift @elements;
  my $rep_number  = 0;

  # parse the sample_name from this file. Remove -rep(\d+) from tags if specified.
  if ( $kill_replication_tags ) {
    $sample_name =~ s/rep//g;
    if ( $sample_name =~ /([\d\w_]+)-(\d+)/ ) {
      $sample_name =~ s/-(\d+).*//g;
      $rep_number = $1;
    }
  }

  $self->{dyecolor}    = $dyecolor;
  $self->{filename}    = $filename;
  $self->{sample_name} = $sample_name;
  $self->{rep_number}  = $rep_number;
  #print "rep_number = $rep_number\n";

  # Process the list of peaks. They come in pairs, with the first number being
  # the peak position in bp, and the second number being the peak height.
  while ( @elements ) {
    my $position = shift @elements;
    my $height   = shift @elements;

    my $peak = Peak->new( $position, $height );
    push @{ $self->{peaks} }, $peak;
  }

  bless $self, $class;

  return $self;
}

sub get_filename {
  my $self = shift;
  return $self->{filename};
}

sub get_dye_color {
  my $self = shift;
  return $self->{dyecolor};
}

sub set_dye_color {
  my $self = shift;
  $self->{dyecolor} = shift;
  return $self;
}

sub get_sample_name {
  my $self = shift;
  return $self->{sample_name};
}

sub set_sample_name {
  my $self = shift;
  $self->{sample_name} = shift;
  return $self;
}

sub get_rep_number {
  my $self = shift;
  return $self->{rep_number};
}

sub get_highest_peak {
  my $self = shift;

  # find the index of the highest peak
  my $max_peak_height = 0;
  my $max_peak = undef;
  foreach my $peak ( @{$self->get_peaks} ) {
    if ( $peak->get_height > $max_peak_height ) {
      $max_peak_height = $peak->get_height;
      $max_peak = $peak;
    }
  }

  return $max_peak;
}

sub get_peaks {
  my $self = shift;

  if ( defined $self->{peaks} ) {
    return $self->{peaks};
  } else {
    return [];
  }
}

sub get_lowest_peak {
  my $self = shift;
  return $self->{peaks}->[0];
}

sub get_peak_count {
  # returns the number of peaks in this PeakPattern object
  my $self = shift;
  return scalar( @{ $self->get_peaks } );
}

# Returns the locus of this PeakPattern object, if known. Locus is calculated
# in the dissect_peak_patterns method.
sub get_locus {
  my $self = shift;
  if ( exists($self->{locus}) ) {
    return $self->{locus};
  } else {
    return "undef\n";
  }
}

# Normalizes all of the peaks in this pattern to a decimal percentage of the highest peak.
sub normalize_peak_pattern {
  my $self = shift;

  my $max_peak_height = $self->get_highest_peak->get_height;
  foreach my $peak (@{$self->get_peaks}) {
    $peak->set_height( $peak->get_height / $max_peak_height );
  }

  return $self;
}

# FILTERING STEP
# Single peaks sometimes occur without any stutter, and these are considered to be noise.
# For each chromatogram, if there is not a secondary peak +/- 1bp away from the
# interrogated peak, it is eliminated from the dataset. The secondary peak
# should also be 30% the height of the interrogated peak, otherwise the
# interrogated peak is eliminated.
sub filter_noisy_peaks {
  my $self = shift;

  my @indices = ( 0 .. $self->get_peak_count - 1 );
  my @peaks = @{$self->get_peaks};

  my @peaks_to_keep;
  foreach my $i ( @indices ) {
    my $peak = $peaks[$i];
    my $peak_height = $peak->get_height;
    my $size_factor = 0.3; # peaks must be at least 30% of the interrogated peak
    my $min_peak_height = $peak_height * $size_factor;

    # check +1 and -1 for a valid peak
    if ( $i + 1 <= $indices[-1] ) {
      if ( $peaks[$i+1]->get_height > $min_peak_height ) {
        # delete the peak as it is below the minimum size limit
        push @peaks_to_keep, $i;
      }
    } elsif ( $i - 1 >= $indices[0] ) {
      if ( $peaks[$i-1]->get_height > $min_peak_height ) {
        # delete the peak as it is below the minimum size limit
        push @peaks_to_keep, $i;
      }
    }
  }

  $self->{peaks} = \@peaks_to_keep;

  return $self;
}

# Takes a single argument i, removes the ith peak from this PeakPattern.
sub remove_peaks {
  my $self = shift;
  my $indices = shift;

  if ( !defined $indices ) {
    warn "Error: argument not defined in remove_peak!\n";
    exit 1;
  }

  for my $i ( @{$indices} ) {
    delete( $self->{peak_heights}->[$i] );
    delete( $self->{peak_positions}->[$i] );
  }

  $self->{peak_heights}   = grep { defined($_) } @{ $self->{peak_heights} };
  $self->{peak_positions} = grep { defined($_) } @{ $self->{peak_positions} };

  return $self;
}


# Rounds the positions of this PeakPattern's positions to the nearest integer.
sub round_peak_positions {
  my $self = shift;

  my @peaks = @{$self->get_peaks};
  my @positions = map { $_->get_position } @peaks;

  my $new_positions = anchor_list( \@positions );

  for ( my $i = 0; $i < scalar(@peaks); $i++ ) {
    $peaks[$i]->set_position( $new_positions->[$i] );
  }

  return $self;
}

# Takes a library file, parses this PeakPattern into a list of PeakPattern objects
# using the dyecolor, minsize and maxsize definitions defined in that file.
sub dissect_peak_patterns {
  my $self = shift;
  my $lib  = shift;

  #use Data::Dumper::Simple;
  #print Dumper( $lib );
  #print Dumper( $self );
  #print '-' x 80, "\n";

  if ( !defined $self->get_dye_color ) {
    warn "Error dissecting Peak Pattern with Library.";
    #use Data::Dumper::Simple;
    #print Dumper( $self );
    #print Dumper( $lib );
  }

  my @new_objects;
  my @valid_ids = grep { $self->get_dye_color eq $lib->get_dye_color($_) } @{ $lib->get_id_list };

  foreach my $id ( @valid_ids ) {
    my $minsize = $lib->get_minsize($id);
    my $maxsize = $lib->get_maxsize($id);

    # Make a new PeakPattern object with the peaks between $minsize and $maxsize, and the rest of the
    # data copied from $self.
    my $new_self = {};
    $new_self->{dyecolor}    = $self->get_dye_color;
    $new_self->{filename}    = $self->get_filename;
    $new_self->{sample_name} = $self->get_sample_name;
    $new_self->{locus}       = $id;
    $new_self->{rep_number}  = $self->get_rep_number;

    # get a list of the peaks between $minsize and $maxsize
    my @peaks =
      grep { $minsize <= $_->get_position && $_->get_position <= $maxsize }
      @{$self->get_peaks};

    if ( scalar(@peaks) == 0 ) { next };

    $new_self->{peaks} = \@peaks;

    bless $new_self, ref($self);
    push @new_objects, $new_self;
  } # foreach my $id ( @valid_ids )

  return \@new_objects;
} # dissect_peak_patterns

# Takes a reference to a list of PeakPattern objects, combines them into a
# single averaged PeakPattern object. Assumes that filename, dye color and
# sample name information can all come from the first PeakPattern object.
sub avg_peak_patterns {
  my $class = shift;
  my $peak_patterns = shift;

  my $locus  = $peak_patterns->[0]->get_locus;
  my $dyecolor = $peak_patterns->[0]->get_dye_color;
  my $filename = $peak_patterns->[0]->get_filename;
  my $sample_name = $peak_patterns->[0]->get_sample_name;

  my $self = {};
  $self->{locus}       = $locus;
  $self->{dyecolor}    = $dyecolor;
  $self->{filename}    = $filename;
  $self->{sample_name} = $sample_name;

  my %pos_to_peaks; # maps positions to list of peaks.
  foreach my $peak_pattern (@{$peak_patterns}) {
    my @peaks = @{ $peak_pattern->get_peaks };
    foreach my $peak (@peaks) {
      push @{$pos_to_peaks{$peak->get_position}}, $peak;
    }
  }

  foreach my $pos ( sort keys %pos_to_peaks ) {
    my @peaks = @{ $pos_to_peaks{$pos} };
    my $total_height = 0;
    foreach my $peak (@peaks) {
      $total_height += $peak->get_height;
    }

    my $height = $total_height / scalar(@peaks);
    my $peak = Peak->new( $pos, $height );
    push @{ $self->{peaks} }, $peak;
  }

  bless $self, $class;
}

sub print_peaks {
  my $self = shift;
  my $string = "position\theight\n";

  foreach my $peak ( @{$self->get_peaks} ) {
    $string .= $peak->get_position . "\t" . $peak->get_height . "\n";
  }

  return $string;
}

sub get_peak_at_pos {
  my $self = shift;
  my $pos  = shift;
  for ( @{ $self->get_peaks } ) {
    if ( $_->get_position == $pos ) {
      return $_;
    }
  }

  return undef;
}

sub max {
  my @list = @_;

  my $biggest = $list[0];
  foreach my $e (@list) {
    if ( $e > $biggest ) { $biggest = $e };
  }

  return $biggest;
}

sub make_r_script {
  my $self   = shift;
  my $bounds = shift;
  my $locus  = $self->get_locus;
  my $sample = $self->get_sample_name;

my $r_script = <<R_SCRIPT

# code for optimization of new scoring function
# assumes that data is held in global data.frame named test.

prior_score <- function( k1, k2 ) {
  ratio <- max( k1, k2 ) / min( k1, k2 )

  if ( min( k1, k2 ) == 0 ) {
    ratio <- 1
  }

  sc <- dgamma( ratio, rate = 29, shape = 43 )
#if the prior is closer to 50/50 amplification of alleles than anticipated, give maximum score
#  if ( ratio < 1.45 ) {  ############################################################################################
 #   sc <- 1.781646 
#  }

  sc <- $PRIOR_WEIGHT * sc

  return( sc )
}

weighted_rmsd <- function( expected, observed, my_weights ) {

  w_diff <- my_weights * ( expected - observed )
  w_rmsd <- sqrt( sum( w_diff ^ 2 ) )

  if ( w_rmsd < 0 ) {
    print( paste( "expected =", expected ) )
    print( paste( "observed =", observed ) )
    print( paste( "weights =", weights ) )
    print( paste( "calculated w_rmsd = ", w_rmsd ) )
  }

  return ( w_rmsd )
}

score_pattern <- function( k1 ) {
  k1 <- min( k1, 1 )
  k1 <- max( k1, 0 )
  k2 <- 1 - k1

	test\$weights <- (1.075^( test\$exp ))*0.5

 ###test\$weights <- (2^( test\$exp ))*0.5 was previous best ###############################################################################################

  test\$simulated_pp <- ( k1 * test\$pp1 + k2 * test\$pp2 ) / (k1 + k2)

  # scores
  w_rmsd     <- weighted_rmsd( test\$simulated_pp, test\$exp, test\$weights )
  prio_score <- prior_score( k1, k2 )

  score <- w_rmsd - 0.5 * prio_score
  return( score )
}

plot_pattern <- function( data, k1, title ) {
  k2 <- 1 - k1

  ratio <- max( k1, k2 ) / min( k1, k2 )
  if ( min( k1, k2 ) == 0 ) {
    ratio <- 1
  }

  #sub <- paste( "ratio =", ratio )
  sub <- paste( c("k1 =", format( ndigits = 3, k1 ), "k2 =", format( ndigits = 3, k2 ) ), collapse = " " )
  simulated_pp <- k1 * data\$pp1 + k2 * data\$pp2
  print( summary( data ) )
  plot ( data\$pos, data\$exp,      col = "blue", type = "b", main = title, xlab = "allele length", ylab = "relative height", sub = sub, pch = 1 )
  lines( data\$pos, data\$pp1 * k1, col = "black", type = "l" )
  lines( data\$pos, data\$pp2 * k2, col = "black", type = "l" )
  lines( data\$pos, simulated_pp,  col = "red",  type = "b", pch = 2 )
}

bounds <- $bounds
locus  <- "$locus"
sample <- "$sample"
filename <- paste( locus, sample, sep = "_" )
id <- filename
graph_filename <- paste( filename, ".pdf", sep = "" )
pdf( graph_filename, width = 11, height = 8 )
par( mfrow = c(2,3) )
par( lwd = 2.5 )
par( cex = 0.8 )
par( tck = 0   )
par( mgp = c(1,0,0) )
par( mar = c(3,3,3,2) )

# keep track of the best data.
best_genotype <- "null"
best_score    <- 1000000.0
vectori       <- vector( mode = "numeric" )
vectorj       <- vector( mode = "numeric" )
rmsd          <- vector( mode = "numeric" )
prior_scores  <- vector( mode = "numeric" )
scores        <- vector( mode = "numeric" )
ratios        <- vector( mode = "numeric" )
k1s           <- vector( mode = "numeric" )
k2s           <- vector( mode = "numeric" )

for ( i in bounds ) {
  i_filename <- paste( filename, i, sep = "_" )
  for ( j in bounds ) {
    if ( i <= j ) {
      t_filename <- paste( i_filename, j, sep = "_" )
			print( t_filename )
      test <- read.table( t_filename, header = T )

      # new scoring algorithm! based on weighted rmsd between expected and observed!
      initial_est <- 0.5
      results <- optim( initial_est, score_pattern, method = "L-BFGS-B", lower = 0.0, upper = 1.0 )
      estimated_param <- results\$par
      k1 <- estimated_param[1]
      k2 <- 1 - k1

      score <- score_pattern( estimated_param )
      prio_score <- prior_score( k1, k2 )
      simulated_pp <- ( k1 * test\$pp1 + k2 * test\$pp2 ) / (k1 + k2)
      w_rmsd <- weighted_rmsd( test\$exp, simulated_pp, exp( test\$exp ) )

      # correction for homozygotes
      if ( i == j ) {
	#prio_score <- $PRIOR_WEIGHT * prior_score( 0.59 , 0.4 )
	prio_score <- prior_score( 0.5423, 0.4577 )  ##################################################################################

	score <- score - prio_score
      }

      if ( score <= best_score ) {
        best_genotype = paste( i, j, sep = " " )
        best_score = score
      }

      if ( score <= $MAX_SCORE ) {
				title <- paste( i, j, sep = "," )
				#title <- paste( c("(",title,")"), collapse = "" )
				title <- paste( c( title, format( score, nsmall = 3 ), collapse = "" ) )
				plot_pattern( test, estimated_param, title )
      }

      ratio <- max( k1, k2 ) / min( k1, k2 )
      if ( min( k1, k2 ) == 0 ) {
        ratio <- 1
      }

      info <- paste( i,j, sep = " and " )
      info <- paste( info, score, sep = ": " )
      vectori       <- c( vectori, i )
      vectorj       <- c( vectorj, j )
      rmsd          <- c( rmsd, w_rmsd )
      prior_scores  <- c( prior_scores, prio_score )
      scores        <- c( scores, score )
      ratios        <- c( ratios, ratio )
      k1s           <- c( k1s, k1 )
      k2s           <- c( k2s, k2 )
    } # if i <= j
  } # for j in bounds
} # for i in bounds

#score_dist <- format( data.frame( i = vectori, j = vectorj, weighted_rmsd = rmsd, ratios, prior_scores, scores, k1, k2 ), width = 10, pad = T )
score_dist <- data.frame( i = vectori, j = vectorj, weighted_rmsd = rmsd, ratios, prior_scores, scores, k1, k2 )
score_dist_fn <- paste( filename, ".scoredist.txt", sep = "" )
score_dist <- score_dist[ sort.list( as.numeric( score_dist\$scores ) ), ]
write.table( score_dist, file = score_dist_fn, row.names = FALSE, quote = F )

#for ( allele1 in score_dist\$i ) {
#  sub_data <- score_dist[ which( score_dist\$i == allele1 ), ]
#  allele1 <- as.numeric( allele1 )
#  i_filename <- paste( filename, allele1, sep = "_" )
#  for ( allele2 in score_dist\$j ) {
#
#    sub_data <- sub_data[ which( sub_data\$j == allele2 ), ]
#
#    allele1 <- as.numeric( allele1 )
#    t_filename <- paste( i_filename, j, sep = "_" )
#
#    print( sub_data )
#    title <- paste( c( title, format( score, nsmall = 3 ), collapse = "" ) )
#    mydata <- read.table(t_filename, header = T)
#    plot_pattern( mydata, sub_data\$k1, title )
#  }
#}


plot( score_dist\$weighted_rmsd, score_dist\$prior_scores, col = "blue", xlab = "weighted rmsd", ylab = "prior probability score", pch = 3 )
dev.off()

print( paste( id, paste( best_genotype, best_score, set = " " ), sep = " " ) )

R_SCRIPT
;

  return $r_script;
}


# Subroutine that implements an intelligent anchoring algorithm. Attempts to solve rounding
# problems with capillary electrophoresis. As an example, the list:
# 119.2 120.03 121.43 124.43 130.30 131.28 132.41 133.39 134.37 135.35 136.33 137.23 138.21
# is rounded to the appropriate set of integers, using the peaks 120.03, 124.43 and 138.21 as
# anchoring peaks.
sub anchor_list {
  my $list = shift;

  # Define anchors to use.
  my %anchors; my %clusters;
  my $cluster_count = 0;

  # starting step
  my $anchor = $list->[0];
  my $best_dist = abs( $anchor - int( $anchor + 0.5 ) );
  push @{$clusters{$cluster_count}}, $list->[0];
  $anchors{$cluster_count} = $anchor;
  # iterative step
  for ( my $i = 1; $i < scalar(@$list); $i++ ) {
    my $c = $list->[$i];
    if ( $c - $list->[$i-1] > 1.5 ) {
      $anchor = 0; $best_dist = 5;
      $cluster_count++;
    }

    push @{$clusters{$cluster_count}}, $list->[$i];
    my $dist = abs( $c - int( $c + 0.5 ) );
    if ( $dist <= $best_dist ) {
      $anchor = $c;
      $best_dist = $dist;
      $anchors{$cluster_count} = $anchor;
    }
  }

  #print Dumper( %anchors );
  #print Dumper( %clusters );

  # iterate over the clusters, anchor peaks appropriately.
  my @newlist;
  foreach my $c ( sort keys %clusters ) {
    my $anchor = $anchors{$c};
    my @list = @{ $clusters{$c} };
    if ( scalar(@list) == 0 || !defined $anchor ) {
      print "error in cluster! c = $c\n";
      print "cluster_count = $cluster_count\n";
      #print Dumper( %clusters );
      #print Dumper( %anchors );
    }

    # define the index of the anchor peak
    my $index = 0;
    for ( @list ) {
      if ( $anchor == $_ ) { last; }
      $index++;
    }

    # round the anchor peak
    #print "anchor = $anchor, ";
    $anchor = int( $anchor + 0.5 );
    #print "rounded to $anchor\n";

    #print Dumper( $index );
    my $i = 0;
    my %dist_to_anchor = map { $_ => $index - $i++ } @list;

    #print Dumper( %dist_to_anchor );

    foreach my $num (@list) {
      $num = $anchor - $dist_to_anchor{$num};
      push @newlist, $num;
    }
  }

  return \@newlist;
}


sub distance {
  my $self  = shift;
  my $other = shift;

  my @peaks       = @{ $self ->get_peaks };
  my @other_peaks = @{ $other->get_peaks };
  @all_positions = sort { $a <=> $b } map { $_->get_position } ( @peaks, @other_peaks );
  print Dumper( @all_positions );
}

sub make_sequencer_header {
  my $self = shift;

  my @elements;
  push @elements, "Dye";
  push @elements, "File Name";
  for ( 1 .. 63 ) {
    push @elements, "Peak $_";
    push @elements, "Peak $_";
  }

  my $line = join "\t", @elements;
  return $line;
}

sub make_sequencer_line {
  my $self = shift;

  my @elements; # elements to be made into the sequencer line
  push @elements, $self->get_dye_color;
  push @elements, $self->get_sample_name;
  foreach my $peak ( @{ $self->get_peaks } ) {
    push @elements, $peak->get_position;
    push @elements, $peak->get_height;
  }

  my $line = join "\t", @elements;
  return $line;
}

sub add_random_noise {
  my $self = shift;

  # find the index of the highest peak
  my $max_peak_height = 0;
  my $highest_peak_index = 0;
  my $i = 0;
  foreach my $peak ( @{$self->get_peaks} ) {
    if ( $peak->get_height > $max_peak_height ) {
      $max_peak_height = $peak->get_height;
      $max_peak = $peak;
      $highest_peak_index = $i;
    }
    $i++;
  }

  # Add noise to the highest peak.
  my @peaks        = @{ $self->get_peaks };
  my $highest_peak = $peaks[$highest_peak_index];
  my $hp_noise      = &get_random_noise;
  $highest_peak->set_height( $highest_peak->get_height + $hp_noise );

  # Add noise to each of the subsequent peaks in such a way
  # that the noise from the more central peaks influences the
  # more spread-out peaks.

  # RHS
  my $last_noise = $hp_noise;
  for ( my $i = $highest_peak_index; $i < scalar(@peaks); $i++ ) {
    my $peak = $peaks[$i];
    my $new_noise = $last_noise + &get_random_noise;
    $peak->set_height( $peak->get_height + $new_noise );
    $last_noise = $new_noise;
  }

  # LHS
  for ( my $i = $highest_peak_index; $i >= 0; $i-- ) {
    my $peak = $peaks[$i];
    my $new_noise = $last_noise + &get_random_noise;
    $peak->set_height( $peak->get_height + $new_noise );
    $last_noise = $new_noise;
  }

  return $self;
}

sub get_random_noise {
  my $noise_count = `cat noise.txt | wc -l`;

  my $random_index  = int( rand( $noise_count ) ) + 1;
  my $noise_factor  = `head -$random_index noise.txt | tail -1`;
  chomp $noise_factor;

  my $random_number = rand(1);
  if ( $random_number <= 0.5 ) { $noise_factor = $noise_factor * -1; }
  return $noise_factor;
}

1;
