# Supplementary material for: PeakSeeker: a program for interpreting genotypes of mononucleotide repeats
Source: BMC Res Notes. 2009 Feb 3;2:17. doi: 10.1186/1756-0500-2-17 (PMC2645428; doi:10.1186/1756-0500-2-17)
Supplement: Additional File 3 — Sequence of microsatellite markers. Oligonucleotides are listed, 5' to 3'. [file 1756-0500-2-17-S3.xls]

## Sheet: Sheet1
Marker	5' Dye	Forward Primer	Reverse Primer	GeneBank Accession Code of Amplicon	Chromosome
188	HEX	CAGTCCCCAAAGTTAACTAGAAAGTG	GTTTCTTCTGATAACAGAATGGTGGGTACAG	AC067964	5
321	HEX	GGGACAGTGAATACTGTTTATTGATG	GTTTCTTACACACACATACACACAGAGGAAAG	AL645542	11
335	6-FAM	CAGGGCTATACAGAGAAACCCTATC	GTTTCTTGCTTTTTAACTGGAAGACTAAGCAC	AC124486	12
502	6-FAM	TGTTTCCTTCAGACATTTTATCACAG	GTTTCTTACATCACTTGGAACTGTAAACTCAAC	AC108915	8
1292	HEX	ACAGGTTTGTCAAGTATCAGAAGTTTG	GTTTCTTGTGATTGGCAGGTGACACAC	AC127341	17
